# Supplementary material for: A hyperthermic seizure unleashes a surge of spreading depolarizations in Scn1a-deficient mice
Source: JCI Insight. 2023 Aug 8;8(15):e170399. doi: 10.1172/jci.insight.170399 (PMC10445687; doi:10.1172/jci.insight.170399)
Supplement: Supporting data values [file jciinsight-8-170399-s118.xls]

## Sheet: Figure1 chronic recording
Genotype	ID	Time of Day (in h.m)	Time (in h.m)	Event
Het-SD	Het-1	19.52	79.52	SD
Het-SD	Het-1	6.39	90.39	SD
Het-SD	Het-1	16.59	124.59	SD
Het-SD	Het-1	9.05	141.05	SD
Het-SD	Het-1	12	168	febrile seizure
Het-SD	Het-1	7.45	211.45	SD
Het-SD	Het-1	16.12	220.12	SD
Het-SD	Het-1	19.5	223.5	SD
Het-SD	Het-1	5.34	233.34	SD
Het-SD	Het-1	6.13	234.13	SD
Het-SD	Het-1	12.03	240.03	SD
Het-SD	Het-1	17.45	245.45	seizure+SD
Het-SD	Het-1	22.19	250.19	seizure+SD
Het-SD	Het-1	4.23	256.23	SD
Het-SD	Het-1	7.48	259.48	SD
Het-SD	Het-1	11.58	263.58	SD
Het-SD	Het-1	15.22	267.22	seizure+SD
Het-SD	Het-1	22.26	274.26	seizure+SD
Het-SD	Het-1	0.46	276.46	SD
Het-SD	Het-1	6.56	282.56	SD
Het-SD	Het-1	10.12	286.12	SD
Het-SD	Het-1	19.04	295.04	SD
Het-SD	Het-1	20.25	296.25	SD
Het-SD	Het-1	16.36	316.36	SD
Het-SD	Het-1	20.22	320.22	SD
Het-SD	Het-1	22.04	346.04	SD
Het-SD	Het-2	18.53	6.53	seizure+SD
Het-dead	Het-2	13.28	25.28	seizure
Het-dead	Het-2	19.22	127.22	SD
Het-dead	Het-2	4	160	dead
Het-SD	Het-3	12	168	febrile seizure
Het-SD	Het-3	14.12	194.12	SD
Het-SD	Het-3	21.17	201.17	SD
Het-SD	Het-3	8.15	212.15	SD
Het-SD	Het-3	14.32	218.32	SD
Het-SD	Het-3	0.07	228.07	SD
Het-SD	Het-3	6.06	234.06	SD
Het-SD	Het-3	16.38	244.38	SD
Het-SD	Het-3	20.48	248.48	SD
Het-SD	Het-3	14.02	266.02	SD
Het-SD	Het-3	18.18	294.18	SD
Het-SD	Het-3	18.48	318.48	SD
Het-SD	Het-3	18.32	342.32	SD
Het-SD	Het-3	21.17	369.17	SD
Het-SD	Het-4	14.53	14.53	SD
Het-SD	Het-4	22.32	130.32	seizure
Het-SD	Het-4	22.48	130.48	seizure
Het-SD	Het-4	15.07	147.07	seizure
Het-SD	Het-4	16.1	148.1	SD
Het-SD	Het-4	6.43	162.43	seizure+SD
Het-SD	Het-4	12	168	febrile seizure
Het-SD	Het-4	0.53	180.53	SD
Het-SD	Het-4	19.13	199.13	SD
Het-SD	Het-4	10.22	214.22	seizure
Het-SD	Het-4	16.48	220.48	seizure+SD
Het-SD	Het-4	9.38	237.38	seizure+SD
Het-SD	Het-4	11.46	239.46	seizure+SD
Het-SD	Het-4	19.08	247.08	seizure+SD
Het-SD	Het-4	13.16	265.16	seizure+SD
Het-SD	Het-4	3.58	279.58	seizure
Het-SD	Het-4	10.56	286.56	seizure
Het-SD	Het-4	18.28	294.28	seizure
Het-SD	Het-4	4.36	304.36	seizure
Het-SD	Het-4	14.46	314.46	seizure
Het-SD	Het-4	17.07	317.07	seizure
Het-SD	Het-4	0.52	324.52	seizure
Het-SD	Het-4	13.33	337.33	seizure
Het-SD	Het-4	1.21	349.21	seizure
Het-SD	Het-4	13.1	361.1	seizure
WT	WT-1	12	168	febrile seizure
Het-NoSD	Het-NoSD-1	0.53	0.53	seizure
Het-NoSD	Het-NoSD-1	6.39	6.39	seizure
Het-NoSD	Het-NoSD-1	21.27	21.27	seizure
Het-NoSD	Het-NoSD-1	2.57	26.57	seizure
Het-NoSD	Het-NoSD-1	17.14	41.14	seizure
Het-NoSD	Het-NoSD-1	19.13	43.13	seizure
Het-NoSD	Het-NoSD-1	20.47	44.47	seizure
Het-NoSD	Het-NoSD-1	1.07	49.07	seizure
Het-NoSD	Het-NoSD-1	5.38	53.38	seizure
Het-NoSD	Het-NoSD-1	12	168	febrile seizure
Het-NoSD	Het-NoSD-1	1.24	217.24	seizure
Het-dead	Het-5	2.57	14.57	SD
Het-dead	Het-5	0.14	156.14	dead
Het-SD	Het-6	11.03	48.91	SD
Het-SD	Het-6	3.42	89.3	SD
Het-SD	Het-6	23.24	109.12	SD
Het-SD	Het-6	23.32	157.2	SD
Het-SD	Het-6	12	168	febrile seizure
Het-SD	Het-6	23.11	180.99	seizure
Het-SD	Het-6	1.19	183.07	SD
Het-SD	Het-6	10.29	192.17	SD
Het-SD	Het-6	21.24	203.12	seizure+SD
Het-SD	Het-6	6.58	212.46	seizure+SD
Het-SD	Het-6	16.34	222.22	seizure+SD
Het-SD	Het-6	1.19	231.07	SD
Het-SD	Het-6	8.18	238.06	SD
Het-SD	Het-6	22.09	251.97	SD
Het-SD	Het-6	2.19	256.07	SD
Het-SD	Het-6	3.38	257.26	SD
Het-SD	Het-6	7.02	284.9	seizure+SD
Het-SD	Het-6	15.22	293.1	SD
Het-SD	Het-6	16.18	318.06	seizure+SD
Het-SD	Het-6	14.12	340	seizure+SD
Het-SD	Het-6	21.03	346.91	seizure+SD
Het-SD	Het-6	6.47	356.35	seizure
Het-SD	Het-6	12.56	362.44	seizure+SD
Het-SD	Het-6	16.33	366.21	seizure+SD
Het-SD	Het-6	19.26	369.14	SD
Het-SD	Het-6	0.21	374.09	SD
Het-SD	Het-6	4.44	378.32	SD
Het-SD	Het-6	7.44	381.32	SD
Het-SD	Het-6	12.55	386.43	seizure+SD
Het-dead	Het-7	4.37	88.37	dead
WT	WT-2	12	168	febrile seizure
WT	WT-3	12	168	febrile seizure
Het-dead	Het-8	12	168	febrile seizure
Het-dead	Het-8	15.23	303.23	dead
Het-SD	Het-9	12	168	febrile seizure
Het-SD	Het-9	19.49	43.49	SD
Het-SD	Het-9	16.42	88.42	seizure+SD
Het-SD	Het-9	23.43	143.43	SD
Het-SD	Het-9	19.38	163.38	SD
Het-SD	Het-9	12	168	febrile seizure
Het-SD	Het-9	20.13	188.13	SD
Het-SD	Het-9	2.05	194.05	SD
Het-SD	Het-9	2.37	194.37	SD
Het-SD	Het-9	10.53	202.53	SD
Het-SD	Het-9	18.43	210.43	SD
Het-SD	Het-9	3.34	219.34	SD
Het-SD	Het-9	14.56	230.56	SD
Het-SD	Het-9	18.08	234.08	SD
Het-SD	Het-9	21.42	237.42	SD
Het-SD	Het-9	14.37	254.37	SD
Het-SD	Het-9	2.37	266.37	SD
Het-SD	Het-9	19.18	283.18	SD
Het-SD	Het-9	0.38	288.38	SD
Het-SD	Het-9	1.33	313.33	SD
Het-SD	Het-9	9.53	345.53	seizure+SD
Het-SD	Het-9	19.19	355.19	SD
WT	WT-4	12	168	febrile seizure
WT	WT-5	12	168	febrile seizure
Het-NoSD	Het-NoSD-2	11.32	71.32	seizure
Het-NoSD	Het-NoSD-2	23.23	83.23	seizure
Het-NoSD	Het-NoSD-2	11.18	95.18	seizure
Het-NoSD	Het-NoSD-2	23.06	107.06	seizure
Het-NoSD	Het-NoSD-2	12.54	120.54	seizure
Het-NoSD	Het-NoSD-2	12	168	febrile seizure
Het-NoSD	Het-NoSD-2	14.47	218.47	seizure
WT	WT-6	12	168	febrile seizure
WT	WT-7	12	168	febrile seizure
Het-SD	Het-10	3.24	135.24	SD
Het-SD	Het-10	8.34	140.34	SD
Het-SD	Het-10	20.08	152.08	seizure+SD
Het-SD	Het-10	7.37	163.37	SD
Het-SD	Het-10	12	168	febrile seizure
Het-SD	Het-10	21.27	177.27	SD
Het-SD	Het-10	4.22	184.22	SD
Het-SD	Het-10	6.52	186.52	SD
Het-SD	Het-10	11.25	191.25	seizure+SD
Het-SD	Het-10	16.52	196.52	SD
Het-SD	Het-10	18.52	198.52	SD
Het-SD	Het-10	5.03	209.03	SD
Het-SD	Het-10	5.43	209.43	SD
Het-SD	Het-10	18.22	222.22	seizure+SD
Het-SD	Het-10	20.05	224.05	SD
Het-SD	Het-10	5.24	233.24	SD
Het-SD	Het-10	7.53	235.53	seizure+SD
Het-SD	Het-10	15.15	243.15	seizure+SD
Het-SD	Het-10	0.43	252.43	SD
Het-SD	Het-10	5.55	257.55	seizure
Het-SD	Het-10	13.17	265.17	SD
Het-SD	Het-10	19.56	271.56	seizure+SD
Het-SD	Het-10	12.4	288.4	seizure
Het-SD	Het-10	14.07	314.07	seizure
Het-SD	Het-10	18.34	318.34	seizure
Het-SD	Het-10	23.43	323.43	seizure
Het-SD	Het-10	3.26	327.26	seizure
Het-SD	Het-10	5.18	329.18	seizure
Het-SD	Het-10	9.03	333.03	seizure
Het-SD	Het-10	18.42	342.42	seizure
Het-SD	Het-10	7.39	355.39	seizure+SD
Het-SD	Het-10	7.39	355.39	seizure+SD
Het-SD	Het-10	10.31	358.31	seizure
Het-SD	Het-10	12.45	360.45	seizure
Het-SD	Het-10	18.4	366.4	seizure+SD
Het-SD	Het-10	21.08	369.08	seizure
Het-SD	Het-10	7	379	SD
Het-SD	Het-10	12.53	384.53	SD
Het-SD	Het-10	14.45	386.45	seizure
Het-SD	Het-10	18.27	390.27	SD
Het-SD	Het-10	1.5	397.5	SD
WT	WT-8	12	168	febrile seizure
WT	WT-9	12	168	febrile seizure
Het-SD	Het-11	2.31	146.31	SD
Het-SD	Het-11	15.18	159.18	SD
Het-SD	Het-11	12	168	febrile seizure
Het-SD	Het-11	22.27	190.27	SD
Het-SD	Het-11	6.58	198.58	SD
Het-SD	Het-11	16.03	208.03	SD
Het-SD	Het-11	7.49	223.49	SD
Het-SD	Het-11	15.31	231.31	SD
Het-SD	Het-11	19.26	235.26	SD
Het-SD	Het-11	15.07	255.07	SD
Het-SD	Het-11	18.44	258.44	SD
Het-SD	Het-11	12.51	300.51	SD
Het-SD	Het-11	14.37	350.37	SD
Het-SD	Het-11	8.07	368.07	SD
Het-SD	Het-11	18.28	378.28	SD
Het-SD	Het-11	6.24	390.24	SD
Het-SD	Het-11	9.52	393.52	SD
WT	Het-11	12	168	febrile seizure
Het-dead	Het-12	7.4	163.4	dead
Het-dead	Het-NoSD-3	17.4	5.4	seizure
Het-dead	Het-NoSD-3	23.01	11.01	seizure
Het-dead	Het-NoSD-3	10.17	22.17	seizure
Het-dead	Het-NoSD-3	18.54	30.54	seizure
Het-dead	Het-NoSD-3	1.41	37.41	seizure
Het-dead	Het-NoSD-3	12.04	48.04	seizure
Het-dead	Het-NoSD-3	17.15	53.15	seizure
Het-dead	Het-NoSD-3	23.53	59.53	seizure
Het-dead	Het-NoSD-3	2.39	62.39	seizure
Het-dead	Het-NoSD-3	9.29	69.29	seizure
Het-dead	Het-NoSD-3	13.28	73.28	seizure
Het-dead	Het-NoSD-3	17.07	77.07	seizure
Het-dead	Het-NoSD-3	19.25	79.25	seizure
Het-dead	Het-NoSD-3	21.41	81.41	seizure
Het-dead	Het-NoSD-3	11.24	95.24	seizure
Het-dead	Het-NoSD-3	15.14	99.14	seizure
Het-dead	Het-NoSD-3	18.17	102.17	seizure
Het-dead	Het-NoSD-3	3.59	111.59	seizure
Het-dead	Het-NoSD-3	13.44	121.44	seizure
Het-dead	Het-NoSD-3	16.37	124.37	seizure
Het-dead	Het-NoSD-3	7.13	139.13	seizure
Het-dead	Het-NoSD-3	20.21	152.21	seizure
Het-dead	Het-NoSD-3	1.42	157.42	seizure
Het-dead	Het-NoSD-3	8.28	164.28	seizure
Het-dead	Het-NoSD-3	12	168	dead
WT	WT-11	12	168	febrile seizure
Het-dead	Het-14	4.39	88.39	SD
Het-dead	Het-14	5.23	113.23	SD
Het-dead	Het-14	10.17	118.17	SD
Het-dead	Het-14	20.3	128.3	SD
Het-dead	Het-14	14.48	146.48	SD
Het-dead	Het-14	12	168	febrile seizure
Het-dead	Het-14	6.06	234.06	dead
Het-SD	Het-13	17.21	125.21	SD
Het-SD	Het-13	17.39	149.39	SD
Het-SD	Het-13	12	168	febrile seizure
Het-SD	Het-13	16.37	172.37	SD
Het-SD	Het-13	22.28	178.28	SD
Het-SD	Het-13	8.06	188.06	SD
Het-SD	Het-13	9.58	189.58	SD
Het-SD	Het-13	23.3	203.3	SD
Het-SD	Het-13	5.1	209.1	SD
Het-SD	Het-13	13.39	217.39	SD
Het-SD	Het-13	17.42	221.42	SD
Het-SD	Het-13	8.47	236.47	SD
Het-SD	Het-13	11.16	239.16	SD
Het-SD	Het-13	18.35	246.35	SD
Het-SD	Het-13	15.32	291.32	seizure+SD
Het-SD	Het-13	16.25	292.25	SD
Het-SD	Het-13	11.54	311.54	SD
Het-SD	Het-13	15.43	315.43	seizure+SD
Het-SD	Het-13	18.28	318.28	SD
Het-SD	Het-13	7.22	331.22	SD
Het-SD	Het-13	11.38	335.38	SD
Het-SD	Het-13	14.42	338.42	seizure+SD
Het-SD	Het-13	23.11	347.11	seizure+SD
Het-SD	Het-13	3.08	351.08	SD
Het-SD	Het-13	11.52	359.52	SD
Het-SD	Het-13	16.3	364.3	SD
Het-SD	Het-13	23.4	371.4	SD
Het-SD	Het-13	7.56	379.56	SD
Het-SD	Het-13	18.02	390.02	SD
Het-SD	Het-13	8.05	404.05	SD

## Sheet: Figure 2 hyperthermic seizure
ID	Genotype	Sex	SD in HS?	HS threshold	comments
Het-1	Het	Female	SD	41.9
Het-2	Het	Female	SD	42.2	Het-dead-1
Het-3	Het	Male	SD	42.24
Het-4	Het	Male	SD	42.5
WT-1	WT	Male	NoSD	43.5
Het-NoSD-1	Het	Male	NoSD	41.2
Het-5	Het	Female	daed		Het-dead-2
Het-6	Het	Male	SD	41.1
Het-7	Het	Female	daed		Het-dead-3
WT-2	WT	Female	NoSD	43.7
WT-3	WT	Female	NoSD	44.13
Het-8	Het	Female	SD	42.45	Het-dead-4
Het-9	Het	Female	SD	42.12
Het-10	Het	Male	SD	41.7
WT-4	WT	Male	SD	43.5
WT-5	WT	Female	NoSD	43.9
WT-6	WT	Female	SD	41
WT-7	WT	Male	NoSD	43.33
Het-NoSD-2	Het	Male	NoSD	41.1
WT-8	WT	Female	NoSD	43.4
WT-9	WT	Male	SD	42.9
Het-11	Het	Male	SD	41.8
WT-10	WT	Male	NoSD
WT-11	WT	Female	NoSD	41.9
Het-NoSD-3	Het	Female	dead		Het-dead-5
Het-13	Het	Female	NoSD	42
Het-14	Het	Female	SD	40.2	Het-dead-6

## Sheet: Figure 3 SD parameters
Event	SD duration	SZ duration	SD amplitudes	SZ amplitudes	offset	prodromal supp	PGES (s)	direction	febrile seizure
SD	73.4	NA	6.77	NA	38.8	90	NA	LPA	after
SD	67.5	NA	8.99	NA	No	100	NA	RPA	after
SD	83.9	NA	10.32	NA	23.3	83	NA	RPA	after
SD	88.36	NA	11.7	NA	24.7	90	NA	LPA	after
SD	114.5	NA	9.8	NA	27.1	65	NA	RPA	after
SD	66	NA	9.2	NA	68.9	98	NA	RPA	after
SD	44.59	NA	6.29	NA	28.77	82	NA	LPA	after
SD	60.8	NA	9.5	NA	36.77	101	NA	LPA	after
SD	49.7	NA	7.44	NA	24.5	73	NA	LPA	after
SD	76.2	NA	10.6	NA	27	86	NA	LPA	after
SD	130.1	NA	10.34	NA	35.7	75	NA	RPA	after
SD	116.7	NA	9.26	NA	31.6	83	NA	RPA	after
SD	44.9	NA	6.27	NA	26.1	82	NA	LPA	after
SD	46.44	NA	6.33	NA	23.22	93	NA	LPA	after
SD	127.5	NA	12.7	NA	26.99	75	NA	RPA	after
SD	88	NA	10.46	NA	22.36	72	NA	LPA	after
SD	49.18	NA	5.77	NA	28.7	83	NA	LPA	after
SD	69.9	NA	6.93	NA	45.7	92	NA	LPA	after
SD	44.72	NA	6.34	NA	23.04	90	NA	LPA	after
SD	51.74	NA	6.86	NA	33.09	96	NA	RPA	after
SD	86.5	NA	9.87	NA	18.6	90	NA	LPA	after
SD	62.3	NA	7.13	NA	47.65	105	NA	RPA	after
SD	44.46	NA	6.13	NA	25.9	85	NA	LPA	after
SD	100.4	NA	9.11	NA	26.7	93	NA	LPA	after
SD	97.14	NA	10.1	NA	27	70	NA	LPA	after
SD	60.29	NA	7.59	NA	47.1	98	NA	LPA	after
SD	43.8	NA	6.42	NA	25.9	79	NA	LPA	after
SD	88.13	NA	9.19	NA	29.4	97	NA	LPA	after
SD	73.4	NA	5.43	NA	27.1	82	NA	LPA	after
SD	101.7	NA	10.32	NA	35.9	85	NA	LPA	after
SD	63.4	NA	9.33	NA	17.97	85	NA	LPA	after
SD	55.23	NA	7.8	NA	26	92	NA	LPA	after
SD	47.6	NA	7.9	NA	26.92	88	NA	LPA	after
SD	60.45	NA	5.88	NA	24.82	90	NA	LPA	after
SD	88	NA	10.68	NA	24.14	98	NA	LPA	after
SD	100.1	NA	13.76	NA	47.98	62	NA	RPA	after
SD	80.8	NA	9.04	NA	30.52	97	NA	LPA	after
SD	52.05	NA	13.52	NA	39.2	100	NA	LPA	after
SD	46.57	NA	9.43	NA	43.25	96	NA	LPA	after
SD	91.4	NA	12.87	NA	54.04	53	NA	RPA	after
SD	78.1	NA	13.76	NA	66.1	48	NA	LPA	after
SD	80.1	NA	9.45	NA	34.05	102	NA	RPA	after
SD	76.9	NA	7.35	NA	16.98	73	NA	RPA	after
SD	58.4	NA	7.1	NA	36.52	76	NA	LPA	after
SD	68.56	NA	7.95	NA	34.28	80	NA	LPA	after
SD	87.6	NA	7.54	NA	25.1	63	NA	RPA	after
SD	62.3	NA	7.4	NA	26.35	80	NA	LPA	after
SD	69	NA	7.5	NA	25.88	94	NA	RPA	after
SD	58.7	NA	7.29	NA	24.58	85	NA	LPA	after
SD	73.02	NA	8.6	NA	34.9	79	NA	LPA	after
SD	68	NA	7.83	NA	34	82	NA	LPA	after
SD	59	NA	7.6	NA	27.3	85	NA	LPA	after
SD	45.2	NA	6.97	NA	21.99	84	NA	RPA	after
SD	40.7	NA	5.1	NA	28.5	56	NA	LPA	after
SD	63.4	NA	6	NA	30.04	97	NA	LPA	after
SD	61.75	NA	6.4	NA	36.15	95	NA	LPA	after
SD	37.78	NA	6.38	NA	17.88	96	NA	LPA	after
SD	73.3	NA	5.9	NA	25.87	74	NA	LPA	after
SD	62.33	NA	9	NA	20.77	85	NA	RPA	after
SD	62.4	NA	9.17	NA	19.83	96	NA	RPA	after
SD	53.1	NA	8.44	NA	23.39	104	NA	RPA	after
SD	54.5	NA	8.7	NA	22.41	94	NA	RPA	after
SD	59.9	NA	8.1	NA	21.6	87	NA	RPA	after
SD	80.23	NA	7.36	NA	16.95	83	NA	LPA	after
SD	59.73	NA	11.88	NA	27.76	169	NA	RPA	after
SD	72.7	NA	9.31	NA	33.06	100	NA	RPA	after
SD	65.5	NA	9.04	NA	26.2	100	NA	RPA	after
SD	82.9	NA	9.55	NA	35.3	72	NA	RPA	after
SD	62.8	NA	8.86	NA	27.3	95	NA	RPA	after
SD	63.2	NA	8.9	NA	35.4	69	NA	RPA	after
SD	63.4	NA	9.4	NA	21.85	98	NA	RPA	after
SD	71.2	NA	9.39	NA	28.63	104	NA	RPA	after
SD	69.7	NA	7.02	NA	39.24	80	NA	RPA	after
SD	85.66	NA	11.8	NA	47.8	94	NA	LPA	after
SD	89.9	NA	11.96	NA	46.66	96	NA	LPA	after
SD	63.9	NA	9.38	NA	35.7	127	NA	LPA	after
SD	86.26	NA	7.27	NA	44.09	75	NA	RPA	after
SD	79.62	NA	9.57	NA	46.44	98	NA	LPA	after
SD	119.2	NA	7.32	NA	22.92	66	NA	RPA	after
SD	84.84	NA	10.63	NA	45.86	111	NA	LPA	after
SD	80.46	NA	9.54	NA	40.24	113	NA	RPA	after
SD	71.1	NA	13.63	NA	42.49	92	NA	LPA	after
SD	136.3	NA	18.6	NA	38.9	139	NA	RPA	after
SD	97.4	NA	8.12	NA	17.4	137	NA	LPA	after
SD	93.8	NA	7.59	NA	16.4	106	NA	LPA	after
SD	103.6	NA	8.11	NA	4.32	75	NA	RPA	after
SD	82.7	NA	5.85	NA	36.27	138	NA	LAP	after
SD	101	NA	6.85	NA	22.33	81	NA	LPA	after
SD	85.6	NA	7.62	NA	19.97	72	NA	LPA	after
SD	93.1	NA	7.89	NA	20.5	80	NA	LPA	after
SD	94.4	NA	17.58	NA	9.95	90	NA	LPA	after
SD	104.3	NA	7.9	NA	19.31	88	NA	LPA	after
SD	81.5	NA	11.42	NA	15.88	76	NA	RPA	after
SD	91.84	NA	6.53	NA	27.44	123	NA	LPA	after
SD	106.6	NA	7.06	NA	19.95	85	NA	LPA	after
SD	63.2	NA	5.91	NA	27.56	81	NA	LPA	after
SD	80.3	NA	6.72	NA	31.02	88	NA	LPA	after
SD	86.14	NA	12.22	NA	12.99	84	NA	RPA	after
SD	121	NA	10.49	NA	47.28	144	NA	LPA	before
SD	49.1	NA	9	NA	23.05	55	NA	LPA	before
SD	100	NA	10.63	NA	15.6	94	NA	RPA	before
SD	49.23	NA	8.24	NA	25.87	75.8	NA	RPA	before
SD	84.1	NA	10.3	NA	22.72	85	NA	RPA	before
SD	73.92	NA	5.36	NA	18.14	86	NA	LPA	before
SD	69	NA	6.07	NA	16.8	78	NA	RPA	before
SD	139.5	NA	11.33	NA	13.45	126	NA	RPA	before
SD	78.27	NA	9.4	NA	24.46	84	NA	RPA	before
SD	74.54	NA	8.45	NA	19.32	77	NA	RPA	before
SD	69.99	NA	8.56	NA	17.07	80	NA	RPA	before
SD	64.78	NA	8.16	NA	18.51	85	NA	LPA	before
SD	66.94	NA	8.05	NA	17.78	82	NA	LPA	before
SD	88	NA	7.98	NA	41.81	46	NA	LAP	before
SD	59.87	NA	8.15	NA	20.7	76	NA	LPA	before
SD	87.44	NA	8.83	NA	26.9	73	NA	LPA	before
SD	59.13	NA	10.26	NA	21.2	79	NA	RPA	before
SD	70.43	NA	8	NA	28.2	77	NA	LPA	before
SD	64.35	NA	8.02	NA	26.63	97	NA	LPA	before
SD	52.16	NA	8.53	NA	21.87	90	NA	LPA	before
SD	54.24	NA	7.35	NA	16	55	NA	LPA	before
SD	42.46	NA	7.61	NA	19.38	85	NA	LPA	before
SD	71.42	NA	8.1	NA	15.15	55	NA	LPA	before
SD	64.9	NA	11.81	NA	27.82	84	NA	RPA	before
SD	48.2	NA	9.3	NA	16.8	78	NA	RPA	before
SD	69.45	NA	10.44	NA	23.23	82	NA	RPA	before
SD	65.5	NA	7.4	NA	No	112	NA	RPA	before
SD	63.4	NA	6.34	NA	20.89	95	NA	RPA	before
SD	47.1	NA	8.32	NA	No	84	NA	LPA	before
SD	52.9	NA	5.68	NA	38.8	80	NA	RPA	before
SD	62.8	NA	10.17	NA	58.94	80	NA	LPA	before
SD	55.5	NA	9.82	NA	62.7	80.9	NA	LPA	before
SD	130.6	NA	15.3	NA	23.39	70	NA	LPA	before
SD	113.2	NA	15.17	NA	12.57	71	NA	RPA	before
SD	125.53	NA	14.5	NA	26.54	77	NA	LPA	before
SD	83.95	NA	10.1	NA	30.53	79	NA	LPA	before
SD	102.86	NA	13.94	NA	18.86	75	NA	LPA	before
SD	57.52	NA	12.94	NA	22.68	128	NA	LPA	before
SD	99	NA	9.41	NA	26.76	94	NA	LPA	before
SD	52	NA	12.76	NA	29	84	NA	LPA	after
SD	74.28	NA	7.18	NA	32.88	79	NA	LPA	after
SD	85.8	NA	7.19	NA	18.1	77	NA	LPA	after
SD	84.4	NA	12.31	NA	16.87	74	NA	RPA	after
SD	42.18	NA	12.18	NA	19.42	79	NA	RPA	after
SD	67.82	NA	8.55	NA	20.43	64	NA	LPA	after
SD	41.32	NA	11.61	NA	20.15	85	NA	RPA	after
SD	45.1	NA	6.38	NA	14.28	74	NA	LPA	after
SD	48.14	NA	12.06	NA	18.05	77	NA	RPA	after
SD	43.62	NA	11.46	NA	20.58	82	NA	LPA	after
SD	61.61	NA	7.98	NA	26.41	84	NA	LPA	after
SD	87.99	NA	11.79	NA	17.1	78	NA	LPA	after
SD	71.5	NA	10.81	NA	18.02	82	NA	RPA	after
SD	57.76	NA	10.12	NA	22.61	83	NA	RPA	after
SD	41.86	NA	7.26	NA	13.34	82	NA	LPA	after
SD	66.98	NA	9.79	NA	19.26	96	NA	RPA	after
SD	46.96	NA	6.07	NA	13.79	88	NA	LPA	after
SD	48.19	NA	6.37	NA	18.07	105	NA	LPA	after
SD	63.33	NA	11.3	NA	22.45	94	NA	RPA	after
SD	60.36	NA	7.41	NA	26.83	85	NA	LPA	after
SD	62.39	NA	9.7	NA	25.2	106	NA	RPA	after
SD	54.41	NA	9.19	NA	19.63	115	NA	RPA	after
SD	69.87	NA	10.38	NA	16.97	94	NA	LPA	after
SS	47.4	26.7	6.9	1.34	29.6	77.06	11.89	LPA	after
SS	92.8	35.13	8.8	2.08	21.3	57.7	13.14	LPA	after
SS	53.1	27.2	10.3	2.11	25.8	65.9	12.54	RPA	after
SS	62.33	23.4	7.22	1.55	26.55	96.6	0	RPA	after
SS	57.5	30.03	8.74	2.02	46.9	75.19	16.5	RPA	after
SS	62.25	26.45	6.89	1.37	9.37	71.59	6.96	LPA	after
SS	51.16	43.54	8.85	2.54		56.6	10.45	RPA	after
SS	57.7	51.6	9.22	3.43		68.36	14.96	RPA	after
SS	58.57	26.6	7.7	1.43	53.25	103.8	22.42	RPA	after
SS	38.99	30.6	5.65	1.8	19.65	66.83	25.13	LPA	after
SS	89.33	51.25	12.57	2.95		61.51	13.14	LPA	after
SS	53.6	22.97	11.71	2.43	22.2	76.58	0	LPA	after
SS	62.1	18.8	7.96	2.11	16.92	70.83	10.77	LPA	after
SS	41.3	13.87	7.15	2.83	26.1	75.63	0	LPA	after
SS	63.9	25.95	8.63	2.63	33.44	76	0	LPA	after
SS	50.2	28.7	7.47	2.73	27.13	89.1	0	LPA	after
SS	62.78	44.505	8.15	3.27	35.76	78.68	0	LPA	after
SS	48.55	30.1	7.4	3.25	37.12	97.45	12.37	LPA	after
SS	46.65	40.86	9.79	2.82	36.41	87.61	17.25	RPA	after
SS	93.2	21.8	14	3.8	44.28	89.1	0	RPA	after
SS	43.16	32.65	7.75	3.68	31.65	89.2	12.54	LPA	after
SS	39.33	20.9	7.9	1.66	20.29	71.4	0	RPA	after
SS	50	15.86	7.34	2.15	20.62	94.38	0	RPA	after
SS	45.1	16.51	7.6	2.18	22.76	87.48	0	RPA	after
SS	48.45	17.42	7.68	2.15	26.83	99.32	0	RPA	after
SS	63.4	25.3	7.44	2.3	29.86	73.43	9.02	LPA	after
SS	71.36	22.2	10.22	2.35	24.27	91.83	7.86	RPA	after
SS	80.6	46.6	10.63	1.65	No	0	0	LPA	after
SS	60.35	21.7	8.3	3.49	15.91	76.21	0	LPA	after
SS	55.86	20.7	8.02	3.68	17.23	75.89	0	LPA	after
SS	38.16	23.51	10.8	2.1	16.2	74.65	0	LPA	after
SS	52.73	23.7	7.79	3.15	15.9	82.57	0	LPA	after
SS	164	45.9	18.25	2.2	25	67.86	18.84	RPA	before
SS	97.3	32.2	15.73	2.4	36.91	26.8	7.19	LAP	before
SS	62.3	16.43	8.8	1.65	25.46	60.39	0	LPA	before
SS	39.3	26.8	7.38	1.83	18.27	86.3	0	LPA	before
SS	56	27.9	8.9	3.9	19.65	86.56	0	LPA	before
SS	65	18.83	11.53	2.56	21.1	67.84	0	RPA	before
SS	51.9	35.9	11.46	1.42	No	46	0	LPA	before
SS	54.8	31.2	11.46	1.87	No	51.91	0	LPA	before
SS	100	33	10.32	4.45	No	0	0	RPA	before
SS	46.6	28.08	10.22	1.32	No	58.5	15.32	LPA	before
SS	58.4	26.54	7.6	2.33		80.1	19.91	RPA	before
SZ	NA	30.13	NA	2.5	NA	NA	14		after
SZ	NA	30.6	NA	2.79	NA	NA	7.08		after
SZ	NA	44.33	NA	2.98	NA	NA	36.44		after
SZ	NA	37.12	NA	3.67	NA	NA	14.9		after
SZ	NA	55.27	NA	2.02	NA	NA	0		after
SZ	NA	45.6	NA	4.07	NA	NA	22.96		after
SZ	NA	49.57	NA	2.46	NA	NA	22.62		after
SZ	NA	64.05	NA	3.44	NA	NA	15.9		after
SZ	NA	50.21	NA	2.43	NA	NA	22.76		after
SZ	NA	54.71	NA	3.45	NA	NA	19.5		after
SZ	NA	49.27	NA	3.6	NA	NA	11.1		after
SZ	NA	41.52	NA	2.58	NA	NA	19.98		after
SZ	NA	41.04	NA	2.37	NA	NA	2.76		after
SZ	NA	24.38	NA	1.77	NA	NA	14.06		after
SZ	NA	53.84	NA	1.89	NA	NA	33.76		after
SZ	NA	43.6	NA	2.26	NA	NA	0		after
SZ	NA	53.38	NA	1.74	NA	NA	13.78		after
SZ	NA	48.55	NA	1.55	NA	NA	27.25		after
SZ	NA	60.67	NA	2.05	NA	NA	10.31		after
SZ	NA	64.1	NA	1.09	NA	NA	0		after
SZ	NA	46.74	NA	1.7	NA	NA	24.77		after
SZ	NA	21	NA	1.66	NA	NA	0		after
SZ	NA	29.05	NA	2.48	NA	NA	29.01		after
SZ	NA	17.7	NA	1.47	NA	NA	0		after
SZ	NA	23.78	NA	2.3	NA	NA	0		after
SZ	NA	22.53	NA	2.14	NA	NA	0		after
SZ	NA	39.8	NA	2.52	NA	NA	8.32		after
SZ	NA	45.5	NA	3.26	NA	NA	11.54		after
SZ	NA	20.6	NA	2.78	NA	NA	0		after
SZ	NA	21.04	NA	2.99	NA	NA	14.49		after
SZ	NA	23.24	NA	3.22	NA	NA	14.9		after
SZ	NA	23.63	NA	2.2	NA	NA	11.9		after
SZ	NA	25.1	NA	2.66	NA	NA	9.2		after
SZ	NA	47.93	NA	3.6	NA	NA	14.4		after
SZ	NA	28.3	NA	2.16	NA	NA	14.84		after
SZ	NA	52.86	NA	2.27	NA	NA	24.62		after
SZ	NA	43.13	NA	1.75	NA	NA	0		after
SZ	NA	37.65	NA	1.61	NA	NA	0		after
SZ	NA	50.25	NA	3.2	NA	NA	37.43		after
SZ	NA	49.62	NA	2.56	NA	NA	0		after
SZ	NA	46.02	NA	2.95	NA	NA	0		after
SZ	NA	40.67	NA	4.01	NA	NA	36.44		after
SZ	NA	62.98	NA	2.5	NA	NA	10.1		after
SZ	NA	41.68	NA	1.6	NA	NA	0		after
SZ	NA	33.77	NA	1.39	NA	NA	0		after
SZ	NA	43.77	NA	1.93	NA	NA	0		after
SZ	NA	41.5	NA	1.6	NA	NA	0		after
SZ	NA	49.53	NA	1.22	NA	NA	0		after
SZ	NA	61.18	NA	4.5	NA	NA	0		after
SZ	NA	58.17	NA	2.3	NA	NA	0		after
SZ	NA	47.7	NA	1.86	NA	NA	0		after
SZ	NA	30.88	NA	2.29	NA	NA	15.9		before
SZ	NA	31.1	NA	3.23	NA	NA	11.4		before
SZ	NA	41.1	NA	3.1	NA	NA	0		before
SZ	NA	26.5	NA	2.9	NA	NA	15.14		before
SZ	NA	24.28	NA	4.33	NA	NA	9.8		before
SZ	NA	29.45	NA	3.88	NA	NA	0		before
SZ	NA	43	NA	2.2	NA	NA	24.8		before
SZ	NA	10.2	NA	1.24	NA	NA	0		before
SZ	NA	65.8	NA	1.7	NA	NA	0		before
SZ	NA	39.35	NA	2.68	NA	NA	14.6		before
SZ	NA	51.4	NA	2.91	NA	NA	27.07		before
SZ	NA	36.7	NA	3.5	NA	NA	12.7		before
SZ	NA	43.43	NA	2.52	NA	NA	0		before
SZ	NA	46.76	NA	3.22	NA	NA	0		before
SZ	NA	29.9	NA	2.6	NA	NA	7.4		before
SZ	NA	31.88	NA	2.09	NA	NA	12.9		before
SZ	NA	55.05	NA	2.66	NA	NA	33.54		before
SZ	NA	62.44	NA	1.61	NA	NA	39.96		before
SZ	NA	55.97	NA	2.06	NA	NA	40.72		before
SZ	NA	65.4	NA	1.63	NA	NA	0		before
SZ	NA	28.67	NA	2.11	NA	NA	15.2		before
SZ	NA	21.38	NA	2.79	NA	NA	10.32		before
SZ	NA	50.33	NA	2.37	NA	NA	0		before
SZ	NA	38.76	NA	2.13	NA	NA	0		before
SZ	NA	59.72	NA	2.67	NA	NA	22.8		before
SZ	NA	22.92	NA	2.64	NA	NA	10.45		before
SZ	NA	29.2	NA	2.29	NA	NA	11.88		before
SZ	NA	56.44	NA	2.4	NA	NA	0		before
SZ	NA	53.05	NA	2.06	NA	NA	0		before
SZ	NA	29.79	NA	2.3	NA	NA	8.37		before
SZ	NA	48.05	NA	2.86	NA	NA	0		before
SZ	NA	50.15	NA	2.32	NA	NA	0		before
SZ	NA	49.02	NA	2.3	NA	NA	10.46		before
SZ	NA	47.42	NA	1.72	NA	NA	14.02		before
SZ	NA	33.91	NA	1.31	NA	NA	0		before
SZ	NA	48.11	NA	1.33	NA	NA	0		before
SZ	NA	43.7	NA	1.81	NA	NA	0		before
SZ	NA	53.73	NA	1.4	NA	NA	12.3		before
SZ	NA	62.42	NA	1.53	NA	NA	12.5		before
SZ	NA	41.15	NA	1.82	NA	NA	12.43		before
SZ	NA	53.66	NA	1.52	NA	NA	0		before
SZ	NA	36.33	NA	1.86	NA	NA	0		before
SZ	NA	52.2	NA	1.96	NA	NA	0		before
SZ	NA	58.37	NA	1.99	NA	NA	0		before

## Sheet: Figure 4 Memantine study
genotype	Time of Day (in h.m)	Time (in h.m)	Event	Mem
Het	16.23	4.23	SD	pre
Het	18.28	30.28	SD	pre
Het	19.48	55.48	SD	pre
Het	10.06	70.06	SD	pre
Het	2.16	86.16	seizure+SD	pre
Het	6.51	90.51	SD	pre
Het	15.23	99.23	SD	pre
Het	16.56	100.56	SD	pre
Het	2.32	110.32	seizure+SD	pre
Het	10.27	118.27	SD	pre
Het	15.43	123.43	SD	pre
Het	22.4	130.4	SD	pre
Het	8.06	140.06	SD	pre
Het	13.56	145.56	seizure+SD	pre
Het	19	151	SD	pre
Het	5.57	161.57	seizure+SD	pre
Het	12	168	febrile seizure	pre
Het	14.12	170.12	SD	pre
Het	17.18	173.18	SD	pre
Het	18.34	174.34	SD	pre
Het	23.53	179.53	SD	pre
Het	4.43	184.43	SD	pre
Het	7.02	187.02	SD	pre
Het	13.34	193.34	SD	pre
Het	20.21	200.21	SD	pre
Het	2.01	206.01	SD	pre
Het	11.3	215.3	SD	pre
Het	17.3	221.3	SD	pre
Het	1.13	229.13	SD	pre
Het	17.17	245.17	SD	pre
Het	23.21	251.21	SD	pre
Het	10.21	262.21	SD	pre
Het	17.25	269.25	seizure+SD	pre
Het	21.42	273.42	SD	pre
Het	13.44	289.44	SD	pre
Het	16.53	292.53	SD	pre
Het	0.23	300.23	SD	pre
Het	4.23	304.23	seizure+SD	pre
Het	12.46	312.46	SD	pre
Het	14.46	314.46	seizure+SD	pre
Het	18.32	318.32	seizure	pre
Het	18.56	318.56	SD	pre
Het	3.08	327.08	SD	pre
Het	7.51	331.51	seizure+SD	pre
Het	11.25	335.25	SD	pre
Het	11.43	335.43	seizure	pre
Het	4.42	352.42	SD	pre
Het	2.18	374.18	seizure+SD	pre
Het	10.1	382.1	seizure	pre
Het	17.37	389.37	seizure	pre
Het	19.07	391.07	SD	pre
Het	21.33	393.33	seizure	pre
Het	5.37	401.37	seizure	pre
Het	7.13	403.13	seizure	pre
Het	22.18	70.18	seizure+SD	pre
Het	10.58	82.58	SD	pre
Het	2.05	98.05	SD	pre
Het	15.04	111.04	SD	pre
Het	3.2	123.2	SD	pre
Het	15.28	135.28	SD	pre
Het	22.43	142.43	SD	pre
Het	18.05	162.05	SD	pre
Het	21.37	165.37	SD	pre
Het	12	168	febrile seizure	pre
Het	20.46	188.46	SD	pre
Het	0.47	192.47	SD	pre
Het	7.09	199.09	SD	pre
Het	16.48	208.48	SD	pre
Het	20.47	212.47	SD	pre
Het	1.35	217.35	SD	pre
Het	3.28	219.28	SD	pre
Het	13.58	229.58	seizure+SD	pre
Het	20.21	236.21	SD	pre
Het	21.54	237.54	SD	pre
Het	6.47	246.47	SD	pre
Het	18.1	258.1	SD	pre
Het	21.03	261.03	seizure+SD	pre
Het	2.3	266.3	SD	pre
Het	2.47	266.47	SD	pre
Het	15.44	279.44	SD	pre
Het	21.42	285.42	SD	pre
Het	1.28	289.28	SD	pre
Het	14.08	302.08	SD	pre
Het	21	309	SD	pre
Het	17.05	329.05	SD	pre
Het	18.47	330.47	SD	pre
Het	16.04	352.04	SD	pre
Het	0.34	360.34	SD	pre
Het	12.46	372.46	seizure+SD	pre
Het	15.48	375.48	seizure+SD	pre
Het	19.18	379.18	SD	pre
Het	22	382	seizure+SD	pre
Het	6.35	390.35	SD	pre
WT	12	168	febrile seizure	pre
Het	12	168	febrile seizure	pre
Het	21.54	213.54	seizure+SD	pre
Het	11.01	227.01	seizure	pre
Het	22.03	238.03	SD	pre
Het	4.15	244.15	SD	pre
Het	7.47	247.47	SD	pre
Het	12.33	252.33	SD	pre
Het	18.57	258.57	seizure+SD	pre
Het	23.07	263.07	seizure	pre
Het	11.06	275.06	seizure+SD	pre
Het	19.44	283.44	SD	pre
Het	19.25	355.25	seizure	pre
Het	19.4	355.4	seizure	pre
Het	6.36	366.36	SD	pre
Het	15.12	375.12	SD	pre
Het	21.14	381.14	SD	pre
Het	18.54	150.54	seizure+SD	No
Het	12	168	febrile seizure	No
Het	4.37	204.87	seizure	No
Het	18.35	242.85	SD	No
Het	18.16	266.66	seizure	No
Het	12.29	284.79	seizure	No
Het	18.49	290.99	seizure	No
Het	3.2	299.7	seizure	No
Het	9.09	305.59	seizure+SD	No
Het	16.03	312.53	seizure	No
Het	16.32	312.82	SD	No
Het	17.4	313.9	seizure	No
Het	0.31	320.81	seizure	No
Het	3.54	324.04	seizure	No
Het	7.42	327.92	seizure	No
Het	12.07	332.57	seizure	No
Het	19.13	339.63	seizure	No
Het	20	340.5	seizure	No
Het	23.58	368.08	seizure	No
Het	5.14	373.64	seizure	No
Het	5.2	373.7	seizure	No
Het	19.26	387.76	seizure	No
Het	12	168	febrile seizure	No
Het	19.57	172.07	SD	No
Het	21.08	173.58	SD	No
Het	3.49	179.99	SD	No
Het	16.28	240.78	SD	No
Het	12.07		SD	pre
Het	19.03		SD	pre
Het	12	168	febrile seizure	pre
Het	22.25	82.25	seizure	No
Het	23.08	83.08	seizure	No
Het	12	96	seizure+SD	No
Het	20.58	104.58	SD	No
Het	14.3	122.3	SD	No
Het	19.14	127.14	SD	No
Het	10.12	142.12	SD	No
Het	22.23	154.23	seizure	No
Het	8.3	164.3	seizure	No
Het	9.09	165.09	SD	No
Het	12	168	febrile seizure	No
Het	20.27	172.77	SD	No
Het	21.11	173.61	SD	No
Het	5.36	181.86	SD	No
Het	12.58	189.08	seizure	No
Het	13.18	189.68	SD	No
Het	16.08	192.58	seizure+SD	No
Het	21	197.5	SD	No
Het	1.55	202.05	SD	No
Het	9.31	209.81	SD	No
Het	18.41	218.91	seizure	No
Het	19.12	219.62	seizure+SD	No
Het	1.54	226.04	seizure+SD	No
Het	14.48	238.98	seizure	No
Het	15.29	239.79	seizure	No
Het	1.15	249.65	seizure	No
Het	2.04	250.54	seizure	No
Het	6.34	254.84	seizure	No
Het	11.21	259.71	seizure	No
Het	15.17	263.67	seizure	No
Het	18.59	267.09	seizure	No
Het	2.18	274.68	seizure	No
Het	2.46	274.96	seizure	No
Het	9.39	281.89	seizure	No
Het	13.06	285.56	seizure	No
Het	15.16	287.66	seizure	No
Het	18.51	291.01	seizure	No
Het	5.39	301.89	seizure	No
Het	13.37	309.87	seizure	No
Het	14.14	310.64	seizure	No
Het	20.04	316.54	seizure	No
Het	14.54	335.04	seizure	No
Het	10.08	354.58	seizure	No
Het	16.59	361.09	seizure	No
Het	17.13	361.63	seizure	No
Het	5.49	373.99	seizure	No
Het	12.56	381.06	seizure	No
Het	17.49	385.99	seizure	No
Het	7.52	400.02	seizure	No
Het	7.5	43.5	seizure	pre
Het	8.38	44.38	seizure	pre
Het	8.55	44.55	SD	pre
Het	10.45	46.45	SD	pre
Het	14.31	50.31	SD	pre
Het	18.34	54.34	SD	pre
Het	1.34	61.34	SD	pre
Het	11.49	95.49	SD	pre
Het	18.04	126.04	SD	pre
Het	12	168	febrile seizure	pre
Het	3.36	179.86	SD	pre
Het	15.53	192.03	seizure	pre
Het	23.4	199.9	SD	pre
Het	12.38	212.88	seizure+SD	pre
Het	0.28	224.78	SD	pre
Het	12.07	236.57	SD	pre
Het	7.26	231.76	SD	pre
Het	5.12	253.62	SD	pre
Het	14.04	262.54	SD	pre
Het	7.14	279.64	seizure	pre
Het	14.03	286.53	SD	pre
Het	19.56	292.06	SD	pre
Het	23.31	295.81	SD	pre
Het	9.57	306.07	SD	pre
Het	15.28	311.78	seizure	pre
Het	20.17	316.67	SD	pre
Het	9.49	329.99	SD	pre
Het	16.42	336.92	SD	pre
Het	23.07	343.57	SD	pre
Het	7.31	351.81	SD	pre
Het	15.26	359.76	seizure	pre
Het	19.24	363.74	seizure	pre
Het	7.1	375.6	SD	pre
Het	10.14	378.64	seizure	pre
Het	16.38	384.88	SD	pre
Het	22.04	390.54	seizure	pre
Het	0.54	393.04	seizure	pre
Het	2.15	394.65	SD	pre
Het	11.47	95.47	seizure	pre
Het	11.34	119.34	seizure+SD	pre
Het	12.32	120.32	seizure+SD	pre
Het	19.34	127.34	SD	pre
Het	20.28	128.28	SD	pre
Het	17.31	149.31	seizure+SD	pre
Het	1.18	157.18	seizure	pre
Het	10.58	166.58	seizure	pre
Het	12	168	febrile seizure	pre
Het	23.25	175.75	seizure	pre
Het	11.32	187.82	seizure	pre
Het	17.05	193.55	seizure	pre
Het	9.39	209.89	seizure	pre
Het	14.01	214.51	seizure	pre
Het	21.35	221.85	seizure	pre
Het	4.53	229.03	seizure	pre
Het	18.11	242.61	seizure	pre
Het	18.5	243	seizure	pre
Het	20.03	244.53	seizure	pre
Het	21.02	245.52	seizure	pre
Het	11.58	260.08	seizure	pre
Het	12.13	260.63	seizure	pre
Het	23.09	271.59	seizure	pre
Het	12.08	284.58	seizure	pre
Het	19.07	363.57	seizure	pre
Het	7.47	375.97	seizure	pre
Het	15.2	383.7	seizure	pre
Het	14.16	14.16	seizure+SD	pre+post
Het	17.27	17.27	SD	pre+post
Het	5.41	29.41	seizure	pre+post
Het	6.23	30.23	seizure	pre+post
Het	10.02	34.02	seizure+SD	pre+post
Het	22.41	46.41	SD	pre+post
Het	4.44	52.44	seizure+SD	pre+post
Het	17.15	65.15	SD	pre+post
Het	19.32	67.32	seizure	pre+post
Het	3.34	75.34	SD	pre+post
Het	11.56	83.56	seizure+SD	pre+post
Het	18.07	90.07	seizure+SD	pre+post
Het	1.18	97.18	SD	pre+post
Het	11.06	131.06	seizure+SD	pre+post
Het	19.14	139.14	SD	pre+post
Het	0.58	144.58	seizure	pre+post
Het	10.38	154.38	SD	pre+post
Het	12	168	febrile seizure	pre+post
Het	3.17	171.17	seizure+SD	pre+post
Het	10	178	seizure	pre+post
Het	0.49	192.49	seizure	pre+post
Het	17.04	233.04	seizure	pre+post
Het	22.23	238.23	seizure	pre+post
Het	1.32	241.32	seizure	pre+post
Het	12		febrile seizure	pre+post
Het	12.54	168.54	seizure	pre+post
Het	13.07	169.07	seizure	pre+post
Het	13.12	169.12	seizure	pre+post
Het	13.18	169.18	seizure	pre+post
Het	13.23	169.23	seizure	pre+post
Het	13.3	169.3	seizure	pre+post
Het	14.05	170.05	seizure	pre+post
Het	14.42	170.42	seizure	pre+post
Het	17.48	173.48	seizure	pre+post
Het	19.34	175.34	seizure	pre+post
Het	20.4	176.4	seizure	pre+post
Het	22.32	178.32	seizure	pre+post
Het	11.19	95.19	SD	pre
Het	11.48	119.48	SD	pre
Het	23.38	131.38	SD	pre
Het	6.48	138.48	SD	pre
Het	11.396	143.396	SD	pre
Het	22.41	154.41	SD	pre
Het	5.05	161.05	SD	pre
Het	12	168	febrile seizure	pre
Het	22.2	178.2	SD	pre
Het	9.09	189.09	SD	pre
Het	10.54	190.54	SD	pre
Het	14.2	194.2	SD	pre
Het	15.17	195.17	SD	pre
Het	19.56	199.56	SD	pre
Het	4.59	208.59	SD	pre
Het	7.08	211.08	seizure+SD	pre
Het	15.46	219.46	seizure	pre
Het	18.16	222.16	SD	pre
Het	20.54	224.54	seizure+SD	pre
Het	10.49	238.49	SD	pre
Het	12.08	240.08	seizure	pre
Het	16.01	244.01	seizure+SD	pre
Het	17.36	245.36	seizure+SD	pre
Het	5.58	257.58	SD	pre
Het	6.26	258.26	SD	pre
Het	6.43	258.43	seizure+SD	pre
Het	14.2	266.2	seizure+SD	pre
Het	17.22	269.22	SD	pre
Het	14.2	266.2	seizure+SD	pre
Het	20.22	272.22	seizure+SD	pre
Het	15.23	291.23	seizure	pre
Het	16.18	292.18	seizure+SD	pre
Het	12.08	312.08	seizure+SD	pre
Het	21.29	321.29	seizure+SD	pre
Het	8.51	332.51	seizure	pre
Het	16.04	340.04	SD	pre
Het	2.31	350.31	seizure	pre
Het	8.49	356.49	seizure	pre
Het	9.32	357.32	seizure+SD	pre
Het	23.24	371.24	seizure	pre
Het	6.49	378.49	seizure	pre
Het	11.44	383.44	seizure	pre
Het	12	168	febrile seizure	post
Het	1.14	181.14	SD	post
Het	12.54	192.54	SD	post
Het	23.18	203.18	seizure+SD	post
Het	5.54	209.54	seizure+SD	post
Het	10.32	214.32	SD	post
Het	14.51	218.51	SD	post
Het	17.42	221.42	SD	post
Het	6.13	234.13	SD	post
Het	23.59	251.59	SD	post
Het	13.54	289.54	SD	post
Het	18.16	318.16	SD	post
Het	14.19	386.19	SD	post
Het	17.17	389.17	SD	post
Het	19.52	391.52	seizure+SD	post
Het	22.56	394.56	SD	post
Het	2.21	398.21	seizure+SD	post
Het	6.06	402.06	seizure+SD	post
Het	12	168	febrile seizure	pre
Het	17.1	173.1	SD	pre
Het	18.46	174.46	SD	pre
Het	20.42	176.42	SD	pre
Het	21	201	SD	pre
Het	11.31	215.31	SD	pre
Het	18.34	246.34	SD	pre
Het	21.33	249.33	SD	pre
Het	1.55	277.55	SD	pre
Het	2.18	302.18	SD	pre
Het	2.38	302.38	SD	pre
Het	9.46	309.46	SD	pre
Het	18.49	318.49	SD	pre
Het	1.31	325.31	SD	pre
Het	8.58	332.58	SD	pre
Het	12.4	-95.6	seizure	pre
Het	19.22	-88.78	SD	pre
Het	1.38	349.38	SD	pre
Het	8.28	356.28	SD	pre
Het	12.03	360.03	SD	pre
Het	17.32	365.32	SD	pre
Het	21.3	369.3	SD	pre
Het	3.47	375.47	SD	pre
Het	16.49	388.49	SD	pre
Het	20.27	392.27	SD	pre
Het	7.51	403.51	SD	pre
Het	5.18	65.18	seizure	post
Het	5.19	65.19	SD	post
Het	5.27	65.27	seizure	post
Het	5.35	65.35	seizure	post
Het	5.36	65.36	SD	post
Het	5.46	65.46	SD	post
Het	16.32	100.32	seizure+SD	post
Het	19.55	103.55	seizure	post
Het	4.24	112.24	seizure	post
Het	7.04	139.04	seizure	post
Het	15.43	147.43	seizure	post
Het	5.52	161.52	seizure	post
Het	12	168	febrile seizure	post
Het	7.42	187.42	seizure	post
Het	15.5	195.5	seizure	post
Het	6.28	306.28	seizure+SD	post
Het	6.11	306.11	seizure	post
Het	9.11	309.11	seizure+SD	post
Het	20.39	320.39	seizure	post
Het	11.41	335.41	seizure	post
Het	20.2	368.2	seizure	post
Het	13.17	34.83	SD	post
Het	12	168	febrile seizure	post
Het	13.02	178.98	SD	post
Het	12.03	203.97	SD	post
Het	20.45	195.55	SD	post
Het	2.17	261.83	SD	post
Het	3.33	284.67	SD	post
Het	16.49	271.51	seizure+SD	post
Het	4.38	307.62	SD	post
Het	12.44	299.56	seizure+SD	post
Het	0.35	335.65	SD	post
Het	3.29	332.71	SD	post
Het	6.59	329.41	seizure+SD	post
Het	9.57	326.43	SD	post
Het	9.41	24	seizure+SD	pre+post
Het	19.08	38.59	seizure	pre+post
Het	11.19	52.92	seizure+SD	pre+post
Het	21.55	84.81	seizure	pre+post
Het	8	98.45	seizure	pre+post
Het	1.31	136	seizure+SD	pre+post
Het	12	168	febrile seizure	pre+post
Het	21.13	194.87	seizure+SD	pre+post
Het	10.27	253.73	seizure+SD	pre+post
Het	20.01	8.01	SD	pre+post
Het	13.07	25.07	SD	pre+post
Het	2.32	38.32	seizure+SD	pre+post
Het	14.28	50.28	seizure+SD	pre+post
Het	23.42	59.42	SD	pre+post
Het	9.21	69.21	SD	pre+post
Het	14.56	74.56	seizure+SD	pre+post
Het	20.29	80.29	SD	pre+post
Het	8.11	92.11	SD	pre+post
Het	13.41	97.41	seizure+SD	pre+post
Het	20.51	104.51	seizure	pre+post
Het	21.05	105.05	SD	pre+post
Het	9.07	117.07	SD	pre+post
Het	13.3	121.3	seizure	pre+post
Het	16.39	124.39	seizure+SD	pre+post
Het	22.39	130.39	seizure+SD	pre+post
Het	7.15	139.15	SD	pre+post
Het	14.56	146.56	seizure	pre+post
Het	16.47	148.47	seizure+SD	pre+post
Het	23.18	155.18	seizure	pre+post
Het	4.25	160.25	SD	pre+post
Het	7.18	163.18	SD	pre+post
Het	12	168	febrile seizure	pre+post
Het	13.15	169.15	seizure	pre+post
Het	19.06	175.06	seizure	pre+post
Het	19.38	175.38	seizure	pre+post
Het	1.01	181.01	seizure	pre+post
Het	7.25	187.25	seizure	pre+post
Het	11.53	191.53	seizure	pre+post
Het	12.13	192.13	seizure	pre+post
Het	14.56	194.56	SD	pre+post
Het	17.22	197.22	seizure	pre+post
Het	22.01	202.01	seizure	pre+post
Het	23.45	203.45	seizure	pre+post
Het	6.58	210.58	seizure	pre+post
Het	8.05	212.05	seizure	pre+post
Het	11.46	215.46	seizure	pre+post
Het	13.27	217.27	seizure	pre+post
Het	17.43	221.43	seizure	pre+post
Het	18.46	222.46	seizure	pre+post
Het	22.21	226.21	seizure	pre+post
Het	4	232	seizure	pre+post
Het	4.31	232.31	seizure	pre+post
Het	8.3	236.3	seizure	pre+post
Het	9.31	237.31	seizure	pre+post
Het	16.29	244.29	seizure	pre+post
Het	17.04	245.04	seizure	pre+post
Het	17.49	245.49	seizure	pre+post
Het	18.12	246.12	seizure	pre+post
Het	18.46	246.46	seizure	pre+post
Het	19.28	247.28	seizure	pre+post
Het	2.34	254.34	seizure	pre+post
Het	3.11	255.11	seizure	pre+post
Het	4.58	256.58	seizure	pre+post
Het	18.16	294.16	seizure	pre+post
Het	20.29	320.29	seizure	pre+post
Het	21.53	321.53	seizure	pre+post
Het	3.39	327.39	SD	pre+post
Het	2.08	350.08	seizure	pre+post
Het	10.53	358.53	seizure	pre+post
Het	18.12	366.12	seizure	pre+post
Het	14.43	74.43	SD	post
Het	14.39	98.39	SD	post
Het	21.52	105.52	SD	post
Het	20.54	128.54	SD	post
Het	17.17	149.17	SD	post
Het	7.39	163.39	SD	post
Het	12	168	febrile seizure	post
Het	16.06	244.06	seizure+SD	post
Het	19.48	271.48	SD	post
Het	19.48	295.48	SD	post
Het	5.44	305.44	seizure+SD	post
Het	12.24	312.24	SD	post
Het	18.13	318.13	seizure+SD	post
Het	10.49	334.49	seizure	post
Het	11.21	335.21	seizure+SD	post
Het	13.43	337.43	SD	post
Het	21.25	345.25	SD	post
Het	22.4	346.4	SD	post
Het	14.22	362.22	SD	post
Het	12	168	febrile seizure	pre+post
Het	12.54	120.54	seizure+SD	pre+post
Het	5.03	113.03	seizure+SD	pre+post
Het	7.52	115.52	seizure+SD	pre+post
Het	13.34	121.34	seizure+SD	pre+post
Het	15.51	123.51	SD	pre+post
Het	0.21	132.21	SD	pre+post
Het	6.19	138.19	SD	pre+post
Het	8.31	140.31	seizure	pre+post
Het	12.32	144.32	SD	pre+post
Het	14.56	146.56	SD	pre+post
Het	17.3	149.3	SD	pre+post
Het	17.39	149.39	SD	pre+post
Het	20.41	152.41	SD	pre+post
Het	21.57	153.57	SD	pre+post
Het	22.32	154.32	SD	pre+post
Het	22.53	154.53	SD	pre+post
Het	23.47	155.47	SD	pre+post
Het	0.39	156.39	SD	pre+post
Het	2.09	158.09	SD	pre+post
Het	6.09	162.09	SD	pre+post
Het	9.23	165.23	SD	pre+post
Het	11.24	167.24	SD	pre+post
Het	12	168	febrile seizure	pre+post
Het	23.11	179.11	SD	pre+post
Het	11.05	191.05	SD	pre+post
Het	5.25	209.25	SD	pre+post
Het	8.5	236.5	seizure+SD	pre+post
Het	18.18	246.18	seizure+SD	pre+post
Het	3.47	255.47	SD	pre+post
Het	12.56	264.56	seizure+SD	pre+post
Het	13.26	265.26	SD	pre+post
Het	18.15	270.15	SD	pre+post
Het	0.48	276.48	SD	pre+post
Het	9.42	285.42	SD	pre+post
Het	9.56	285.56	seizure+SD	pre+post
Het	16.06	292.06	SD	pre+post
Het	17.17	293.17	SD	pre+post
Het	21.54	297.54	SD	pre+post
Het	23.01	299.01	SD	pre+post
Het	4.32	304.32	SD	pre+post
Het	15.18	315.18	seizure	pre+post
Het	16.01	316.01	SD	pre+post
Het	2.5	326.5	SD	pre+post
Het	13.18	337.18	seizure	pre+post
Het	18.04	342.04	seizure	pre+post
Het	20.46	344.46	seizure	pre+post
Het	9.24	357.24	seizure	pre+post
Het	16.14	364.14	seizure	pre+post
Het	8.49	356.49	SD	pre+post
Het	23.31	371.31	SD	pre+post
Het	0.55	36.55	seizure+SD	post
Het	1.39	37.39	SD	post
Het	3.29	39.29	SD	post
Het	4.2	40.2	SD	post
Het	10.1	46.1	SD	post
Het	12.39	48.39	SD	post
Het	15.41	51.41	SD	post
Het	17.48	53.48	SD	post
Het	22.08	58.08	SD	post
Het	1.15	61.15	SD	post
Het	4.11	64.11	SD	post
Het	7.24	67.24	SD	post
Het	12.55	72.55	SD	post
Het	15.16	75.16	seizure	post
Het	16.29	76.29	seizure+SD	post
Het	19.58	79.58	SD	post
Het	21.59	81.59	SD	post
Het	2.55	86.55	SD	post
Het	11.38	95.38	seizure+SD	post
Het	20	104	SD	post
Het	2.22	110.22	SD	post
Het	12.23	120.23	SD	post
Het	18.17	126.17	seizure+SD	post
Het	2.26	134.26	SD	post
Het	17.31	149.31	seizure+SD	post
Het	23.25	155.25	SD	post
Het	12	168	febrile seizure	post
Het	20.23	176.23	seizure	post
Het	1.02	181.02	SD	post
Het	1.21	181.21	SD	post
Het	8.01	188.01	SD	post
Het	13.04	193.04	seizure	post
Het	17.09	197.09	SD	post
Het	19.3	199.3	seizure+SD	post
Het	4.27	208.27	SD	post
Het	9.02	213.02	seizure+SD	post
Het	14.15	218.15	seizure	post
Het	15.18	219.18	seizure+SD	post
Het	19.41	223.41	SD	post
Het	3.13	231.13	seizure	post
Het	9.58	237.58	SD	post
Het	12.12	240.12	seizure	post
Het	15	243	seizure	post
Het	19.04	247.04	SD	post
Het	21.51	249.51	seizure	post
Het	22.12	250.12	seizure	post
Het	10.33	262.33	seizure	post
Het	15.29	267.29	seizure	post
Het	16.27	268.27	seizure+SD	post
Het	17.49	269.49	seizure	post
Het	20.5	272.5	seizure	post
Het	7.03	283.03	seizure	post
Het	10.54	286.54	seizure	post
Het	14.12	290.12	seizure	post
Het	15	291	seizure	post
Het	15.14	291.14	seizure	post
Het	7.02	307.02	seizure+SD	post
Het	10.13	310.13	seizure	post
Het	14.41	314.41	seizure	post
Het	16.16	316.16	seizure	post
Het	18.58	318.58	seizure	post
Het	3.32	327.32	seizure	post
Het	1.21	325.21	seizure	post
Het	11.3	335.3	seizure	post
Het	11.39	335.39	seizure	post
Het	11.56	335.56	seizure	post
Het	20.48	344.48	seizure	post
Het	12.21	360.21	seizure	post
Het	15.21	363.21	seizure	post
Het	12	168	febrile seizure	post
Het	20.34	272.34	SD	post
Het	23.01	299.01	SD	post
Het	20.37	344.37	SD	post
Het	20.49	344.49	SD	post
Het	5.23	377.23	SD	post
Het	8.49	380.49	SD	post
Het	12	168	febrile seizure	No
Het	8.03	188.03	SD	No
Het	11.56	167.56	seizure+SD	No
Het	13.04	169.04	seizure	No
Het	15.37	171.37	SD	No
Het	5.59	209.59	SD	No
Het	12.03	216.03	SD	No
Het	15.07	219.07	seizure+SD	No
Het	5.22	233.22	seizure+SD	No
Het	8.54	236.54	seizure+SD	No
Het	12.08	240.08	SD	No
Het	14.22	242.22	seizure+SD	No
Het	19	247	SD	No
Het	8.07	260.07	seizure+SD	No
Het	12.47	264.47	seizure	No
Het	13.51	265.51	SD	No
Het	17.44	269.44	seizure+SD	No
Het	0.04	276.04	seizure	No
Het	0.12	276.12	SD	No
Het	7.28	283.28	seizure+SD	No
Het	12.04	288.04	seizure+SD	No
Het	13.23	289.23	seizure	No
Het	14.45	290.45	SD	No
Het	16.32	292.32	seizure	No
Het	23.51	299.51	seizure	No
Het	1.23	301.23	seizure	No
Het	6.31	306.31	seizure	No
Het	9.2	309.2	seizure	No
Het	12.46	312.46	seizure	No
Het	13.74	313.74	seizure	No
Het	15.4	315.4	seizure	No
Het	20.22	320.22	seizure	No
Het	1.4	325.4	seizure	No
Het	4	328	SD	No
Het	7.42	331.42	seizure	No
Het	15.04	339.04	seizure	No
Het	23.24	347.24	seizure	No
Het	5.11	353.11	seizure	No
Het	13.11	361.11	seizure	No
Het	15.11	363.11	seizure	No
Het	23.17	371.17	seizure	No
Het	12	168	febrile seizure	pre+post
Het	8.2	92.2	SD	No
Het	23.12	131.12	SD	No
Het	0.05	132.05	SD	No
Het	0.47	132.47	SD	No
Het	2.09	134.09	SD	No
Het	5.03	137.03	SD	No
Het	18.46	150.46	SD	No
Het	0.15	156.15	SD	No
Het	12	168	febrile seizure	No
Het	23.43	179.43	SD	No
Het	14.02	194.02	SD	No
Het	8.24	212.24	SD	No
Het	22.32	226.32	SD	No
Het	17.59	245.59	SD	No
Het	17.06	269.06	SD	No
Het	17.08	293.08	SD	No
Het	8.35	308.35	SD	No
Het	21.57	321.57	SD	No
Het	16.2	340.2	SD	No
Het	19.43	343.43	SD	No
Het	12.34	360.34	SD	No
Het	17.26	365.26	SD	No
Het	9.53	381.53	SD	No
Het	11.34	383.34	SD	No
Het	1.27	397.27	SD	No
Het	8.5	404.5	SD	No
Het	12	168	febrile seizure	No
Het	4.27	184.27	SD	No
Het	19.3	199.3	SD	No
Het	4.54	208.54	SD	No
Het	6.31	210.31	SD	No
Het	9.1	213.1	SD	No
Het	11.1	215.1	SD	No
Het	14.55	218.55	SD	No
Het	23.45	227.45	SD	No
Het	12.38	240.38	SD	No
Het	1.11	277.11	SD	No
Het	19.38	319.38	SD	No
Het	20.38	320.38	SD	No
Het	2.43	326.43	SD	No
Het	5.29	329.29	SD	No
Het	12.25	336.25	SD	No
Het	21.1	345.1	SD	No
Het	8.03	356.03	SD	No
Het	17.36	365.36	SD	No
Het	23.21	371.21	SD	No
Het	21.25	393.25	SD	No
Het	17.29	77.29	SD	post
Het	3.16	87.16	SD	post
Het	10.38	94.38	SD	post
Het	16.39	100.39	SD	post
Het	21.03	105.03	SD	post
Het	4.1	112.1	SD	post
Het	8.17	116.17	SD	post
Het	8.53	116.53	SD	post
Het	14.21	122.21	SD	post
Het	19.53	127.53	SD	post
Het	6.57	138.57	SD	post
Het	15.5	147.5	SD	post
Het	22.04	154.04	SD	post
Het	12	168	febrile seizure	post
Het	16.53	172.53	SD	post
Het	20.5	176.5	SD	post
Het	8.28	188.28	SD	post
Het	16.25	196.25	seizure	post
Het	18.18	198.18	SD	post
Het	20.11	200.11	SD	post
Het	11.49	215.49	SD	post
Het	15.51	219.51	SD	post
Het	23.43	227.43	SD	post
Het	1.5	229.5	SD	post
Het	6.42	234.42	SD	post
Het	10.11	238.11	SD	post
Het	12.47	240.47	seizure+SD	post
Het	17.46	245.46	SD	post
Het	0	252	seizure+SD	post
Het	7.06	259.06	SD	post
Het	10.24	262.24	seizure+SD	post
Het	17.03	269.03	SD	post
Het	23.21	275.21	seizure	post
Het	4.26	280.26	SD	post
Het	4.52	280.52	seizure+SD	post
Het	14.04	290.04	seizure	post
Het	17.48	293.48	seizure+SD	post
Het	6.08	306.08	seizure	post
Het	7.32	307.32	SD	post
Het	7.34	307.34	seizure+SD	post
Het	12.55	312.55	seizure	post
Het	22.38	322.38	seizure	post
Het	5.38	329.38	seizure+SD	post
Het	15.06	339.06	seizure	post
Het	18	342	seizure+SD	post
Het	0.33	348.33	seizure	post
Het	2.22	350.22	seizure	post
Het	11.59	359.59	seizure	post
Het	14.32	362.32	seizure	post
Het	19.36	367.36	seizure	post
Het	2.36	374.36	seizure	post
Het	4.14	376.14	seizure	post
Het	17.27	389.27	seizure	post
Het	21.16	393.16	seizure	post
Het	7.29	403.29	seizure	post
Het	12	168	febrile seizure	No
Het	6.38	186.38	SD	No
Het	3.21	279.21	SD	No
Het	3.27	303.27	SD	No
Het	20.12	320.12	SD	No
Het	19.15	343.15	SD	No
Het	4.32	352.32	SD	No
Het	18.11	366.11	SD	No
Het	9.09	357.09	SD	No
Het	16.37	388.37	SD	No
Het	11	168	febrile seizure	pre+post
Het	16.33	101.33	SD	No
Het	20.78	153.78	SD	No
Het	11	168	febrile seizure	No
Het	14.27	267.27	SD	No
Het	9.97	286.97	seizure	No
Het	10.33	335.33	SD	No
Het	13.5	338.5	seizure	No
Het	15.12	364.12	seizure	No
Het	13.63	386.63	SD	No
Het	18.22	391.22	SD	No
Het	17.87	438.87	SD	No
Het	3.48	16.48	seizure+SD	post
Het	15.68	28.68	seizure+SD	post
Het	4.07	41.07	seizure+SD	post
Het	16.72	53.72	seizure+SD	post
Het	20.15	57.15	seizure+SD	post
Het	1.13	62.13	seizure+SD	post
Het	9.4	70.4	SD	post
Het	11	168	febrile seizure	post
Het	12.48	193.48	seizure+SD	post
Het	19.85	248.85	seizure+SD	post
Het	16.6	269.6	seizure+SD	post
Het	23.55	276.55	seizure+SD	post
Het	8.35	309.35	seizure+SD	post
Het	0.35	373.35	seizure+SD	post
Het	20.25	393.25	seizure+SD	post
Het	6.25	403.25	seizure+SD	post
Het	21.05	418.05	seizure	post
Het	22.73	419.73	SD	post
Het	4.47	425.47	seizure+SD	post
Het	19.02	440.02	seizure+SD	post
Het	21.23	442.23	seizure+SD	post
Het	5.33	450.33	seizure+SD	post
Het	1.47	158.47	seizure	pre
Het	11	168	febrile seizure	pre
Het	9.57	190.57	seizure	pre
Het	9.4	214.4	seizure	pre
Het	3.1	304.1	SD	pre

## Sheet: Figure 5 PTZ
ID	day_time	Time	Event
Het+PTZ-1	13.3	143.8	seizure
Het+PTZ-1	14.52	145.02	seizure
Het+PTZ-1	20.15	150.65	seizure
Het+PTZ-1	13.33	167.83	seizure
Het+PTZ-1	13.5	168	PTZ
Het+PTZ-1	13.56	168.06	seizure
Het+PTZ-1	1.58	180.08	SD
Het+PTZ-1	4.13	182.63	seizure
Het+PTZ-1	4.04	206.54	seizure
Het+PTZ-1	2.27	228.77	seizure
Het+PTZ-1	12.58	239.08	seizure
Het+PTZ-1	17.34	267.84	seizure
Het+PTZ-1	13.54	288.04	seizure
Het+PTZ-1	9.05	307.55	seizure
Het+PTZ-1	17.51	340.01	seizure
Het+PTZ-1	23.4	345.9	seizure
Het+PTZ-2	13.5	168	PTZ
Het+PTZ-2	12.44	262.94	dead
Het+PTZ-3	10.07	29.43	seizure
Het+PTZ-3	2.17	61.33	seizure
Het+PTZ-3	10.37	53.13	seizure+SD
Het+PTZ-3	20.14	43.36	SD
Het+PTZ-3	9.32	78.18	seizure+SD
Het+PTZ-3	15.5	168	PTZ
Het+PTZ-3	15.27	239.77	seizure
Het+PTZ-3	9.46	257.96	seizure
Het+PTZ-3	14.14	262.64	seizure+SD
Het+PTZ-3	0.24	272.74	seizure
Het+PTZ-3	11.27	283.77	seizure
Het+PTZ-4	23.38	79.88	SD
Het+PTZ-4	12.27	92.77	seizure+SD
Het+PTZ-4	2.57	107.07	seizure+SD
Het+PTZ-4	18.31	122.81	SD
Het+PTZ-4	23.24	151.74	SD
Het+PTZ-4	8.14	160.64	seizure+SD
Het+PTZ-4	15.17	167.67	SD
Het+PTZ-4	15.5	168	PTZ
Het+PTZ-4	12.29	188.79	SD
Het+PTZ-4	0.39	200.89	SD
Het+PTZ-4	4.07	204.57	seizure+SD
Het+PTZ-4	18.48	218.98	seizure+SD
Het+PTZ-4	0.28	224.78	SD
Het+PTZ-4	4	228.5	SD
Het+PTZ-4	18.23	242.73	seizure+SD
Het+PTZ-4	0.04	248.54	seizure+SD
Het+PTZ-4	9.08	257.58	SD
Het+PTZ-4	18.13	266.63	SD
Het+PTZ-4	2.28	274.78	SD
Het+PTZ-4	18.39	290.89	seizure+SD
Het+PTZ-4	17.53	314.03	SD
Het+PTZ-4	1.3	345.8	seizure+SD
Het+PTZ-5	18	2.5	SD
Het+PTZ-5	0.37	8.87	SD
Het+PTZ-5	20.46	52.96	SD
Het+PTZ-5	23.3	79.8	SD
Het+PTZ-5	23.51	128.01	SD
Het+PTZ-5	14.01	142.51	SD
Het+PTZ-5	15.5	168	PTZ
Het+PTZ-5	0.33	176.83	SD
Het+PTZ-5	5.54	182.04	SD
Het+PTZ-5	10.2	186.7	SD
Het+PTZ-5	22.36	198.86	SD
Het+PTZ-5	9.44	209.94	SD
Het+PTZ-5	20.28	220.78	SD
Het+PTZ-5	9.43	233.93	seizure+SD
Het+PTZ-5	14.03	238.53	seizure+SD
Het+PTZ-5	20.35	244.85	SD
Het+PTZ-5	12.39	260.89	SD
Het+PTZ-5	15.22	263.72	SD
Het+PTZ-5	15.41	287.91	SD
Het+PTZ-5	21.14	341.64	seizure+SD
Het+PTZ-5	2.58	347.08	SD
Het+PTZ-5	6.47	350.97	SD
Het+PTZ-5	8.44	352.94	SD
Het+PTZ-6	3.14	37.69	seizure
Het+PTZ-6	3.14	61.69	seizure
Het+PTZ-6	10.24	68.79	seizure
Het+PTZ-6	13.45	168	PTZ
Het+PTZ-6	3.51	182.06	seizure+SD
Het+PTZ-6	18.57	197.12	seizure+SD
Het+PTZ-6	10.54	213.09	seizure+SD
Het+PTZ-6	12.53	215.08	seizure+SD
Het+PTZ-6	6.48	233.03	SD
Het+PTZ-6	11.54	238.09	seizure+SD
Het+PTZ-6	20.27	246.82	seizure
Het+PTZ-6	21.26	247.81	seizure
Het+PTZ-6	18.38	268.93	seizure
Het+PTZ-6	9.03	283.58	seizure
Het+PTZ-6	5.04	279.59	seizure
Het+PTZ-6	19.5	294.05	seizure
Het+PTZ-6	5.04	303.59	seizure
Het+PTZ-6	6.38	304.93	seizure
Het+PTZ-6	7.44	305.99	seizure
Het+PTZ-6	16	314.55	seizure
Het+PTZ-6	17.04	315.59	seizure
Het+PTZ-6	17.55	316.1	seizure
Het+PTZ-6	20.09	318.64	seizure
Het+PTZ-6	2.51	325.06	seizure
Het+PTZ-6	4.23	326.78	seizure
Het+PTZ-7	13.45	168	PTZ
Het+PTZ-7	13.5	168.05	dead

## Sheet: Figure6 EMG
Time	SZ1	SZ2	SZ3	SZ4	SZ5	SZ6	SZ7	SZ8	SZ9	SD1	SD2	SD3	SD4	SD5	SD6	SD7	SD8	SD9	SD10	SD11	SD12	SD13	SD14	SD15	SD16	SD17	SD18	SD19	SD20	SD21	SD22	SD23	SD24	SD25	SD26	SD27	SD28	SD29	SD30	SD31	SD32	SS1	SS2	SS3	SS4	SS5	SS6	SS7	SS8
0	0.00036385	0.000195547	0.000487764	0.145511	0.00570793	0.000988034	0.718719	0.0700308	0.0328451	0.00638116	0.00025596	0.00240514	0.000246918	8.38559e-05	0.0245139	0.0227936	0.000209088	0.00373582	0.0002967	0.00433447	0.00835364	0.0002256	0.00015494	9.11448e-05	0.000197779	0.0777713	0.000220289	0.0127243	0.000418023	0.0656716	0.0100702	0.0287621	0.000383963	7.26095e-05	0.00119921	0.000379849	0.000402739	0.0245494	0.000302206	0.041477	0.00033494	0.00773858	0.581541	0.000452157	0.000527464	0.000202843	0.000232237	0.00080747	0.000257805
5	0.00036385	0.000195547	0.000487764	0.940072	0.00496357	0.000988034	0.716028	0.252613	0.0784644	5.00275e-05	0.000354005	0.0027586	0.000247313	8.38559e-05	0.0758551	0.0159074	0.000209088	0.000164987	0.0002967	0.00722295	0.000644146	0.0002256	0.000185754	0.000113931	1.17929	0.0270296	0.000220289	0.00421996	0.000418023	0.0826036	0.235175	0.00296229	0.000383963	0.00211152	0.000112623	0.000379849	0.000402739	0.000399785	0.00037682	0.000870226	0.00033494	0.000485541	0.84686	0.000452157	0.000439942	0.000243333	0.000232237	0.000514457	0.000257805
10	0.00036385	0.000195547	0.000487764	0.398547	0.0198507	0.000988034	1.22433	0.0752688	0.0420028	5.00275e-05	0.000452049	0.00282929	0.000247313	0.000215882	0.0122995	0.000694146	0.0973448	0.000164987	0.0002967	0.000402936	0.004788	0.0002256	0.000309008	0.000113931	0.595975	0.00357113	0.000220289	0.00487414	0.000418023	0.0158546	0.000458127	0.173147	0.000383963	0.0158136	0.000112623	0.000379849	0.000402739	0.000399785	0.00037682	0.000311418	0.00033494	0.000485541	0.000418147	0.00126568	0.00385329	0.00044578	0.000232237	0.0335518	0.000257805
15	0.000332136	0.000195547	0.000487764	1.02295	0.0230591	0.000988034	0.667473	0.0659152	0.0375935	5.00275e-05	0.000452049	0.00798985	0.000247313	0.00526591	2.06954e-05	0.000122061	0.0243481	0.000378773	0.0002967	0.000402936	0.00141509	0.0002256	0.00015494	0.000113931	0.000709041	0.00578097	0.000220289	0.0050922	0.000418023	0.0276971	0.268222	0.545433	0.000383963	0.0227003	0.000201324	0.000379849	0.000402739	0.00380448	0.00037682	0.000311418	0.00033494	0.000485541	0.000418147	0.0608335	1.51659	0.633906	0.000232237	0.00175976	0.114114
20	0.000205281	0.000195547	0.000487764	0.707196	0.522494	0.000988034	0.383492	0.0750817	0.0185995	0.000279856	0.00025596	0.0367617	0.00073799	8.38559e-05	6.58618e-05	0.000122061	0.000209088	0.0140611	0.0002967	0.000402936	0.00674749	0.0002256	0.00015494	0.000113931	0.000237107	0.00221122	0.000220289	0.00189399	0.207514	1.68066	0.733445	0.446935	0.000383963	7.26095e-05	0.000156973	0.000379849	0.000402739	3.4009	0.00037682	0.000311418	0.00830616	0.000485541	1.47172	0.01844	0.00542869	1.10197	0.000232237	0.00476315	0.0269061
25	0.000268709	0.000195547	0.000487764	0.00389663	0.00506625	0.00110153	0.00142328	0.0741463	0.0211434	0.0198543	0.000304982	0.0163316	0.000247313	8.38559e-05	0.0286981	0.000122061	0.000209088	0.0395323	0.0356761	0.000402936	0.00347095	0.0002256	0.00015494	0.000113931	0.000197779	0.000511329	0.000220289	0.00058563	0.000418023	1.83618	0.000458127	0.2015	0.000383963	7.26095e-05	0.000201324	0.000379849	0.000402739	0.49796	0.276824	0.000311418	0.0486311	0.000485541	4.07703	0.00235037	0.000614986	2.32439	0.000232237	0.000514457	0.000257805
30	0.000236995	0.000195547	0.816475	1.8705	0.0118168	0.0685196	0.357868	0.0775136	0.0297925	0.00100837	0.00025596	0.00912093	0.000247313	8.38559e-05	5.61832e-05	0.000122061	0.000209088	0.00224177	0.00146489	0.000402936	0.00131872	0.0002256	0.00015494	0.000113931	0.000197779	0.000426335	0.147204	0.000367569	0.00132961	0.0113525	0.000458127	0.0890289	0.000383963	7.26095e-05	0.051559	0.000379849	0.0997362	0.00285435	0.00194373	0.000311418	0.00033494	1.10392	0.000418147	0.00424858	0.000527464	1.81653	0.000232237	0.00036795	0.000257805
35	0.000205281	0.000195547	0.000585161	0.0507444	0.103347	0.00110153	0.369782	0.0692825	0.041494	0.000509684	0.000403027	0.00692947	0.0544181	8.38559e-05	0.0292046	0.000122061	0.000209088	0.0443576	0.00124238	0.000402936	0.000836883	0.0002256	0.000185754	0.000113931	0.000394417	0.0009363	0.255369	0.000367569	0.0127659	0.000488632	0.000458127	0.0477762	0.000383963	7.26095e-05	0.0252371	0.000379849	0.222977	0.000399785	0.000451435	0.000311418	0.00033494	0.38277	0.297811	0.000452157	0.000439942	0.218686	0.000232237	0.00036795	0.000257805
40	0.0283355	0.000390144	0.000487764	0.000877349	0.0142295	0.000988034	0.658006	0.272442	0.0316579	0.000440302	0.000354004	0.0116659	0.0186968	8.38559e-05	1.74692e-05	0.000122061	0.000209088	0.0461901	0.0002967	0.000402936	0.000162302	0.0002256	0.00015494	0.000113931	0.000197779	0.000596324	0.000220289	0.000367569	0.000418023	0.000586504	0.000458127	0.163674	0.00137706	7.26095e-05	0.000156973	0.000379849	0.0873397	0.000399785	0.0652169	0.000311418	0.00033494	0.787684	0.000418147	0.000452157	0.00122764	0.0153055	0.0748759	0.0294495	0.000257805
45	1.00075	0.000312306	0.349947	0.000487764	0.0211597	0.000988034	0.00158649	0.110999	0.0650669	5.87003e-05	0.0846724	0.00247583	0.000345448	8.38559e-05	8.8445e-05	0.000122061	0.000209088	0.0300034	0.0002967	0.0168512	0.000226548	0.0002256	0.00015494	0.000113931	0.000197779	0.24555	0.000220289	0.00167593	0.000418023	0.00156523	0.000458127	0.387407	0.0392674	0.000129642	0.0266785	0.000379849	0.000402739	0.000399785	0.537528	0.000311418	0.00033494	1.14898	0.0962167	0.000452157	0.000614986	2.11599	0.000324732	0.0273252	0.000257805
50	0.950608	0.000740419	3.51465	0.000877349	0.458481	0.000988034	0.812155	0.28161	0.0280965	0.000271184	0.0131488	0.017392	0.136606	8.38559e-05	2.39215e-05	0.00849146	0.000209088	0.00590667	0.0002967	0.0615423	0.000162302	0.0002256	0.00015494	0.000113931	0.586144	0.109304	0.000220289	0.228749	0.000418023	0.00381629	0.000458127	0.00289511	0.0987767	7.26095e-05	0.0319118	0.000455469	0.322793	0.000399785	0.605426	0.000311418	0.00033494	0.974425	3.08997	0.000452157	0.000439942	1.15432	0.371601	0.00791304	0.000308953
55	0.000205281	0.000351225	0.000682557	0.0306806	0.226602	0.000988034	1.87423	0.150098	0.0189387	5.00275e-05	0.0832506	0.0123021	0.0526024	8.38559e-05	0.0470422	0.000206815	0.0573063	0.0107627	0.0002967	0.0151663	0.186925	0.0002256	0.00015494	0.000113931	0.000197779	0.0917103	0.000220289	0.0244269	0.000418023	0.0333737	0.000458127	0.000677929	0.324209	7.26095e-05	0.0144378	0.00605131	0.000402739	0.000399785	0.000675279	0.000311418	0.00033494	0.428995	0.000418147	0.000452157	0.196052	0.74011	2.30808	0.00366435	0.000257805
60	0.000268709	0.000195547	0.338844	0.00185131	0.018516	0.000988034	1.78104	0.0765783	0.0788035	5.00275e-05	0.0395228	0.00954508	0.0223768	8.38559e-05	1.74692e-05	0.000122061	0.0474934	0.00105067	0.000407956	0.014043	0.0314821	0.0002256	0.000185754	0.000113931	0.000197779	0.177639	0.000220289	0.0435435	0.000418023	0.0486418	1.84588	0.00464197	0.131014	0.301147	0.0350829	0.00128728	0.000402739	0.000399785	0.0269396	0.000311418	0.00033494	0.000485541	0.000418147	0.0566755	0.0280969	0.806799	2.67348	0.0545755	0.000257805
65	0.000205281	0.0974943	0.00116954	0.00243569	0.0240601	0.000988034	0.394019	0.0741463	0.0326754	5.00275e-05	0.0449643	0.0156953	0.0105024	8.38559e-05	3.68262e-05	0.0537286	0.0158187	0.148013	0.0188209	0.0119568	0.102152	0.00103324	0.00015494	0.000113931	0.000276435	0.0891605	0.000220289	0.120228	0.000418023	0.0275013	1.40519	0.133977	0.27486	0.0639777	0.0367904	0.414624	0.887482	0.000399785	0.915152	0.000311418	0.741255	0.000485541	0.215673	0.0340776	0.000439942	2.19272	0.000324732	0.0847557	0.080356
70	0.000205281	0.516968	1.62272	1.15911	0.0261391	0.000988034	0.341711	0.0720886	0.143926	5.00275e-05	0.0151097	0.00205168	0.056577	0.000100359	1.74692e-05	0.0382611	0.0029004	0.0741046	0.0109773	0.0155675	0.00109387	0.00143706	0.000247381	0.000113931	0.0628075	0.0674868	0.000220289	0.104237	0.000418023	0.00195672	0.000458127	0.00101387	0.157904	0.00128455	0.0635337	0.000682329	7.10564	0.000399785	0.00149604	0.000311418	3.75049	1.36551	1.72005	0.000452157	0.00079003	2.94886	0.000278485	0.0339912	0.0307933
75	0.000205281	1.1642	0.446662	1.0885	0.0375612	0.00110153	0.0247619	0.113432	0.0944057	0.00610797	0.00942314	0.00042575	0.0227693	0.000100359	0.0116446	0.027561	0.000623136	0.0606054	0.0002967	0.0207025	0.137423	0.000764027	0.000278194	0.000113931	0.000197779	2.24998	0.000220289	0.0288607	0.000418023	0.0169312	0.000458127	0.000677929	0.163251	7.26095e-05	0.0601853	0.0545235	2.54282	0.000399785	1.22115	0.000311418	2.52747	0.850253	0.00616606	0.00225998	0.0749212	1.54387	1.57372	0.0183883	0.0509969
80	0.000205281	0.135402	0.818617	0.648565	0.0917193	0.0427554	0.103265	0.115863	0.0525174	0.00793792	0.00354046	0.000355057	0.00706773	0.000100359	0.000130385	0.0481773	0.00704087	0.193153	0.0002967	0.0115557	0.0504667	0.0575232	0.000832839	0.180374	0.000197779	0.201183	0.877035	0.0521206	0.105582	0.00136948	0.000458127	0.000745117	0.152022	0.034948	0.0344176	0.282668	3.34296	0.130887	0.489774	0.000311418	4.08602	0.547945	0.00450001	0.114616	0.156229	2.84618	2.50103	0.000441203	0.0438362
85	0.000205281	0.0658137	2.49423	0.621001	0.0213394	0.419797	0.00158649	0.8808	0.0406461	0.158489	0.00491308	0.00685877	0.00584101	8.38559e-05	0.00230805	0.0230691	0.000498922	0.118145	0.0002967	0.001446	0.0005799	0.00857124	0.000309008	0.146827	3.13416	0.0770913	0.0343894	0.0854109	0.40972	0.0151695	0.000458127	0.000677929	0.108784	0.00497742	0.0463922	0.203721	0.326899	0.254802	0.371808	0.000311418	0.000870818	2.70036	0.000418147	0.00271195	0.284799	2.51368	2.92141	0.00190627	0.00910645
90	0.000205281	0.00319234	0.176093	0.000487764	0.0385108	0.0447984	0.00134168	0.0806939	0.0496343	0.132418	0.0261888	0.000496442	0.0157036	0.196539	0.00475026	0.00785582	0.00227932	0.024842	0.0002967	0.0199002	0.000162302	0.0105903	0.0268395	0.00156362	0.00299005	0.0362089	1.14824	0.0244996	0.394638	0.00675247	11.63	0.000812305	0.12475	1.04266	0.0999231	0.00332901	0.000483236	0.0090303	0.0531294	0.000311418	3.7821	2.51256	0.000418147	0.000452157	0.269308	0.540861	1.59892	0.052158	0.046189
95	0.000205281	0.000351225	1.03834	1.06717	0.0072993	0.502652	0.0207634	0.104639	0.0557396	0.0357471	0.0263848	0.074158	1.19858	0.092222	1.74692e-05	0.015526	0.000209088	2.0384	0.0002967	0.00754389	0.0101204	0.00628291	0.000740398	0.901343	0.682259	0.0412236	1.84614	0.100966	0.216547	0.0873015	1.34303	0.253101	0.000383963	0.870661	0.0459266	0.00143852	0.00064423	5.61603	0.511934	0.00304336	4.92105	0.203087	0.000418147	0.192533	0.00997985	3.41494	0.526438	1.01698	0.0160626
100	0.000205281	0.000234467	0.0051628	0.29073	0.0127921	0.0562617	0.00142328	0.0799456	0.0623536	0.007101	0.0352579	0.030046	0.0286084	0.0610637	0.0108542	0.00431736	0.111091	0.0808845	0.0429078	0.00449494	0.0149067	0.00866096	0.000370635	0.195595	0.000394417	0.134207	0.00100982	0.142179	0.194834	0.0502078	8.01976	0.0259404	0.0993112	0.00628916	0.00944837	0.00234596	0.000402739	10.1984	1.11497	0.0476859	4.02077	0.116341	0.000418147	0.422036	0.258455	4.9284	0.58827	0.0558207	0.046905
105	0.000205281	0.281388	0.00185131	2.40599	0.0140755	2.59692	0.00150489	0.0748946	0.43935	0.0609895	0.0450623	0.0453155	0.0307183	0.0937072	2.06954e-05	0.045783	0.0638483	0.000164987	0.0489159	0.0160489	0.00327822	0.0074495	0.0247442	0.198019	4.10842	0.0733516	0.000264152	0.00647326	0.0614943	0.0257397	0.0523631	0.315114	0.0783036	7.26095e-05	0.0153248	0.0247293	6.85143	12.2026	1.38687	0.179689	1.89373	1.17809	0.000418147	0.322246	0.273947	5.86614	0.477738	0.123067	0.0282359
110	0.000236995	0.000545822	0.000974746	0.161192	0.00709396	0.0107489	0.00134168	0.422848	0.0506519	0.00197539	0.0790349	0.0612214	2.07881	0.043141	2.06954e-05	0.0360152	0.0378874	0.000164987	0.0759509	0.00858696	0.00616929	0.0002256	0.00049389	1.89073	2.33179	0.120608	0.391695	0.00930804	0.0299203	0.0332759	5.58543	0.192968	0.00618975	0.0945043	0.0217778	0.00158976	4.27431	11.7996	7.4084	0.147899	0.00254545	3.01698	0.000418147	0.193709	0.202091	5.79978	2.04054	0.00769328	0.0206148
115	0.13445	0.638865	0.000487764	1.80184	0.0269862	0.00121503	0.00142328	0.0932275	0.0540437	0.0720557	0.00128543	0.0398722	0.0284612	0.105722	0.066325	0.0038724	0.0661254	0.000164987	0.0211573	0.0381136	0.0046595	0.0361208	0.00015494	0.995777	0.000197779	0.0583925	0.00324681	0.0266802	0.0304176	0.0422801	4.95772	1.42048	4.87234	0.193613	0.00767437	0.569417	7.93725	16.7214	7.15973	0.430719	0.108918	13.6048	0.000418147	0.0198863	0.00962977	5.33184	2.05339	0.0381667	0.00874841
120	2.08568	0.770141	0.200248	1.10642	0.0149739	0.000988034	0.00134168	0.0713403	0.015547	0.00428235	0.0211885	0.060161	3.87847	0.0300044	0.0374378	0.0445329	0.050019	0.000164987	0.0149269	0.0220665	0.00684386	0.0195641	0.00015494	0.000476353	0.000237107	0.095875	0.955549	0.0928251	0.0166609	0.0917057	0.0604191	0.0758604	5.65987	0.974089	0.0623584	9.75878	4.04595	9.54522	9.1785	0.659645	7.77247	2.66932	5.04684	0.000452157	0.605831	4.06848	0.0776507	0.00981763	0.0331461
125	0.196039	2.04359	6.88758	0.564998	0.0279102	0.00110153	0.00150489	0.458392	0.0145294	6.30367e-05	0.013639	0.0234008	0.0133484	0.011009	1.74692e-05	0.0171363	0.0435184	0.0006231	0.0322272	0.0149256	0.0166735	0.00884045	0.093027	0.000113931	0.859275	0.095705	1.06867	0.103728	0.0241193	0.0440419	6.46526	0.141637	6.27077	0.24594	0.06788	8.42849	0.00120771	4.67797	0.0108229	0.93967	1.71803	14.2296	4.31194	0.449063	0.710243	1.54023	3.45868	0.0539894	0.0177505
130	0.938335	0.453568	3.7333	0.000682557	0.059481	0.00711695	0.00142328	0.0760171	0.0101201	0.0522863	0.0248161	0.0742287	0.00471248	0.0248718	1.74692e-05	0.0223698	0.0064198	0.000164987	0.00241057	0.0196595	0.0115981	0.0803166	1.08954	0.149749	0.000669713	0.0583074	0.740887	0.192042	0.00820795	0.0388546	4.46632	0.353141	4.58542	0.100236	1.75464	13.7669	10.5152	0.474761	0.00037682	1.33059	8.59666	18.9051	0.00375027	12.4048	0.71182	5.46307	1.71172	0.081972	0.0895626
135	0.046571	0.595897	1.06123	0.463998	0.0602768	3.80375	0.00134168	5.9207	0.0163949	0.0241126	0.0240318	0.0595954	0.00191562	0.0116197	0.000420741	0.0331336	0.0507643	0.000164987	0.0322272	0.0158081	0.000162302	0.0153464	1.27679	0.000136582	0.23231	0.0624722	2.01738	3.86896	0.0601684	0.0192801	3.29676	0.112074	0.602429	0.0129192	0.339105	3.76585	6.1532	9.98553	0.00037682	0.481259	4.82018	8.98672	0.000418147	0.0265752	3.82832	3.21949	4.87876	0.921236	0.00639559
140	0.832917	0.872147	0.602106	0.369619	0.0305796	6.90498	0.00623791	1.01437	0.0694762	0.0195247	0.0255515	0.0354892	0.000247313	0.027991	0.00436313	0.0171152	0.0184272	0.000164987	0.0199891	0.000402936	0.0415044	0.011712	0.174745	0.0340684	0.268216	0.000426335	4.48584	5.64123	0.0445886	0.0404206	0.795055	0.000476368	1.96045	0.000129642	0.229892	1.97806	3.29121	6.41818	0.00037682	0.822879	4.76644	0.654226	0.000418147	0.608604	11.4543	0.589044	1.60979	0.0510592	0.0397954
145	1.66173	3.15244	0.231122	0.761251	0.0752151	1.10238	0.0227219	0.770989	3.97121	0.018059	0.0367285	0.0446792	1.32974	0.0681436	0.0389477	0.00463518	0.0012028	0.000164987	0.0430747	0.000402936	0.0327349	0.0137312	0.449418	0.427613	1.26124	0.122988	2.89025	0.00392921	0.141714	0.00479501	4.84201	0.00739665	1.88566	0.0102957	0.0484767	0.647305	8.26986	11.2297	0.00037682	0.838028	6.3284	0.477639	0.00649928	7.66998	4.8483	2.6807	4.45795	6.54753	0.00931104
150	0.0522796	0.92718	5.01719	2.00588	0.356145	4.80163	0.00868601	0.400774	5.87773	0.0619911	0.0246201	0.0634128	0.00441807	0.0863963	0.0134061	0.00683878	0.0560641	0.000164987	0.0308922	0.000483171	0.0106344	0.0676189	2.60141	1.59636	1.02107	0.00773583	0.12694	0.000367569	0.107156	0.0031312	4.16157	0.0456934	0.000383963	0.165139	0.000156973	0.000379849	9.24647	4.41542	1.98117	0.280523	3.08821	0.691847	3.06715	7.29567	1.45331	2.04076	4.61681	8.52918	0.093808
155	1.3881	5.84909	1.72781	1.55299	0.0433876	4.19521	5.1804	3.28842	0.180557	6.73731e-05	0.0128547	0.0609386	0.0549087	0.123083	0.0615341	0.00397835	0.0242239	0.000164987	0.0847403	0.00112506	0.0205924	0.00543041	1.18485	0.158742	0.946819	0.0602623	0.00122913	0.00436534	0.0806376	0.0150716	4.74213	0.000610742	0.000383963	0.0231423	0.00805134	0.000379849	4.4601	9.07201	4.44747	0.861125	0.057942	0.427545	3.34446	1.37648	0.0371992	0.153537	1.32167	1.49173	0.124037
160	0.581299	4.51038	1.28485	2.88936	0.0741116	2.44484	2.89542	3.85973	0.336408	5.87003e-05	0.0103055	0.0246733	0.0325339	0.102355	2.39215e-05	0.0263108	0.0266668	0.000164987	0.0447992	0.000402936	0.0169626	0.0026934	1.21242	0.000340445	4.83445	0.0266047	2.67825	0.000367569	1.50528	0.0760461	3.73524	0.163002	0.000307571	0.246011	0.0123312	0.000379849	0.0115113	1.33116	0.000451435	1.0492	0.00515786	1.42605	7.51594	3.07421	0.00490356	0.00805783	0.623141	1.04284	0.0507412
165	0.00296439	3.46228	2.44923	0.585938	0.174035	1.41064	3.6509	2.14298	0.069985	6.73731e-05	0.0317284	0.0408619	0.0237507	0.127308	0.000188456	0.0155896	0.0148664	0.000164987	0.0298353	0.000402936	0.0650826	0.0947197	2.18373	0.000113931	3.35848	0.00306116	0.000220289	0.0628781	0.071439	0.0736972	8.14343	0.440687	0.000536746	0.144465	0.000179149	0.000379849	2.61986	5.93037	12.9721	0.253576	0.00033494	2.11161	4.46771	1.97948	0.004641	0.00712657	1.72138	0.00534918	0.0540147
170	2.21561	3.83529	4.73054	0.000487764	0.0468527	7.50028	1.63578	1.3786	0.072868	7.17095e-05	0.0277085	0.0243198	0.000345448	0.148515	0.0660088	0.00255872	0.0394194	0.000164987	0.0693311	0.000402936	0.00812879	0.00287287	2.68085	0.000113931	0.000984335	0.000426335	0.000220289	0.32535	0.0227933	0.0441397	7.00398	0.301341	0.000383963	0.11659	0.00729738	0.0786461	2.73521	0.575637	6.74837	0.755077	0.00033494	2.56593	0.683671	0.0498058	0.161305	0.00125557	0.162978	4.12856	0.00122962
175	1.30593	5.16006	2.51098	0.000487764	0.443567	2.70418	2.37209	0.960118	0.0964408	7.17095e-05	0.042023	0.0521019	0.0616801	0.0946645	0.00921205	0.0128139	0.0360242	0.000164987	0.0490826	0.00818578	0.0209137	0.0002256	0.639506	0.000113931	1.4042	0.0120706	0.000220289	0.0379466	0.0677097	0.0558843	9.21484	0.353679	0.000383963	0.0323103	0.00122138	0.000379849	1.7715	0.057488	2.715	0.000559778	0.00033494	1.83377	4.49595	0.000542548	7.15511	0.00951547	3.64149	0.882704	0.000257805
180	0.627347	2.7346	3.18895	0.855921	0.773522	3.65904	2.48332	1.19134	0.0667628	0.00628143	0.0459447	0.00311206	0.00387832	0.00544744	0.00207577	0.00984752	0.0295237	0.000164987	0.017597	0.0177338	0.0223913	0.0002256	0.292545	0.661762	1.44856	0.236371	3.80486	0.0040746	0.0498924	0.0761441	0.475569	0.0463652	0.000383963	0.174065	0.000378725	0.000379849	1.963	1.66926	2.33932	0.138834	0.00033494	0.0172159	6.46465	0.000542548	5.47275	0.0960418	0.459147	0.000880723	0.0400512
185	0.0523746	2.7325	5.22707	0.52633	0.294645	3.05136	2.96706	1.61431	0.118318	7.60459e-05	0.00133445	0.00042575	0.00760748	0.119452	0.00798611	0.00207139	0.00608857	0.000164987	0.0106435	0.0172524	0.0199821	0.0002256	0.133146	0.0494713	1.16808	0.179509	1.09683	0.00632788	0.000418023	0.0511865	5.65445	0.292741	0.0111552	0.19732	0.000156973	2.14979	3.43956	2.00878	0.00037682	0.313928	0.00046891	0.0206974	0.0119973	0.0460093	14.8189	0.12645	0.000509723	0.34715	0.0204614
190	3.1963	0.446058	4.42218	0.00555238	0.147469	1.17331	1.8859	3.90295	1.11771	5.43639e-05	0.00025596	0.03556	0.00520314	0.815776	0.0011434	0.000312757	0.0209115	2.02042	0.0136474	0.0174931	0.0198858	0.00740463	0.000185754	0.000159234	0.387302	0.00127628	0.00421179	2.01263	0.0182354	0.023978	5.46551	0.000341993	0.00068953	7.26095e-05	0.000600477	2.25838	5.46567	0.746979	0.117447	1.0446	0.00033494	0.007932	5.76349	0.0365183	0.272896	0.00295613	0.000972199	7.00499	0.0115616
195	0.0809489	4.95546	0.900233	0.972116	0.42383	0.0322001	0.116403	4.18767	3.48381	5.43639e-05	0.0107467	0.0397307	0.788176	0.0324964	0.00068206	0.0504657	0.0326704	0.00150879	0.029279	0.0191781	0.0183439	0.00148193	0.0463754	1.21251	0.000197779	0.0284746	0.000220289	0.0226824	0.000418023	0.0219227	8.35507	0.0816385	1.45244	7.26095e-05	0.00044525	0.216274	3.50348	0.000320606	0.0486525	0.787921	6.55192	5.84568	0.0889694	0.461628	0.0999526	2.19685	0.00120344	1.49129	0.199173
200	0.201969	5.89664	0.104312	3.76428	0.0175919	0.0130189	0.102122	0.125591	0.0211434	5.43639e-05	0.0611417	0.00346553	0.00446714	0.0280241	0.000462681	0.0247642	0.0265011	0.000378774	0.0285001	0.00184717	0.00636202	0.0175899	0.194866	0.785278	0.000197779	0.000426335	0.180101	0.0018213	0.0538702	0.0821142	0.389427	0.00517947	0.0843387	0.247238	0.000112623	0.000379849	3.26875	0.00142911	0.0107482	0.434133	2.46692	11.5308	2.70961	0.111091	0.113431	0.00489964	0.0019434	1.04188	0.147002
205	0.393901	2.8635	0.598793	1.23041	0.0184646	0.650085	0.0396138	0.0992139	0.0157165	5.00275e-05	0.0100604	0.00777776	0.0378822	0.000364412	0.00059818	0.0336208	0.0433115	0.000195528	0.0154275	0.0741394	0.0144249	0.00062942	0.00015494	0.729828	0.000197779	0.000426335	0.000220289	0.000367569	0.105168	1.27077	0.0029298	0.00101387	0.0339965	0.00569033	0.000112623	0.000379849	0.920485	0.000399785	0.0205228	0.765444	4.06276	0.537018	0.00216751	0.00271195	0.343264	1.09569	4.08676	2.63412	0.0396931
210	0.541783	3.07316	2.76918	2.30304	0.00963503	0.551796	0.0174176	0.0902345	0.0160557	5.43639e-05	0.0116782	0.00120337	0.000541719	0.115591	0.012364	0.000143249	0.000416112	0.000164987	0.0058595	0.00345189	0.00774329	0.0002256	0.00015494	0.000113931	0.000197779	0.000426335	0.000220289	0.000803689	0.113869	0.000782249	0.732989	0.356299	0.00779396	0.0233705	0.0675474	0.000379849	0.223944	0.000399785	0.0666345	0.232963	0.00033494	1.3542	0.906591	6.14852	0.112293	0.164065	1.36047	2.03556	0.0314071
215	0.194738	4.78161	4.53127	3.21116	0.376165	7.07829	0.00689073	0.0881767	0.014699	5.43639e-05	0.0064818	0.00558631	0.016685	0.0318363	0.00764092	0.000122061	0.0138313	0.000164987	0.0535328	0.0510316	0.00106174	0.0002256	0.00015494	0.000113931	0.000197779	0.00374111	0.000220289	0.200547	0.000418023	0.0110588	0.000458127	0.044484	0.0972487	7.26095e-05	0.0771714	0.0473397	1.56615	0.721088	0.00157065	2.53948	0.00033494	10.1297	14.3169	0.379554	0.20813	0.218442	4.03414	1.58227	0.0235814
220	0.0359152	0.00171341	3.91368	1.7697	0.0133825	4.24163	0.00362659	0.0881767	0.0140207	5.00275e-05	0.00358947	0.149092	0.000296381	0.00782392	0.00129826	0.0531776	0.0190069	0.000195528	0.00980912	9.42704	0.000162302	0.0002256	0.00015494	0.000113931	0.000197779	0.00425109	0.000220289	0.126697	0.000418023	3.20777	0.000458127	0.0731728	0.0075648	7.26095e-05	0.00142096	0.000531089	3.51169	3.58468	0.00209296	0.000311418	0.00033494	10.4637	0.0480676	0.108922	8.23793	0.000364802	3.97559	1.76108	0.0463424
225	0.0919852	1.78095	4.17344	2.28551	0.267463	3.37064	0.00534026	0.0902346	0.0152078	5.43639e-05	0.00324633	0.0808031	0.0027007	8.38559e-05	0.0201294	0.050741	0.0129618	0.000164987	0.00958661	0.00321118	0.00742208	0.00399459	0.000216567	0.000113931	0.000197779	0.000426335	0.000220289	0.114849	0.000418023	6.42092	0.000458127	0.0070607	0.000383963	7.26095e-05	0.000134798	0.000379849	6.0306	6.2249	0.00649521	0.0523428	0.00033494	7.6367	5.95235	0.861247	12.8385	0.000405292	0.297558	3.58722	0.0228142
230	0.946389	4.02233	2.54526	2.60214	0.00799232	3.63429	0.127338	0.086306	0.01843	5.87003e-05	0.00025596	0.0487087	0.000247313	0.210237	0.0080345	0.000164438	0.0561884	0.000195528	0.0536441	0.0658751	0.00414554	0.000584551	0.00015494	0.000113931	0.000197779	0.000426335	0.000220289	0.0170855	0.000418023	1.78637	0.000458127	0.511501	0.00252293	0.446381	0.0288738	0.000455469	0.0421807	6.46853	0.00627137	1.15276	0.00033494	6.17593	0.196764	4.0704	0.00814188	0.892757	0.00106469	0.00329808	0.0597433
235	0.00179098	3.53358	2.90728	1.81645	0.00819766	1.17535	2.44456	0.0892992	0.0208042	5.00275e-05	0.00025596	0.00353623	0.000247313	0.0950934	3.03738e-05	0.000164438	1.67897	0.000164987	0.000797352	1.33071	0.0569556	0.0002256	0.00015494	0.000113931	0.000197779	0.000426335	0.000220289	0.0787965	0.000418023	3.37435	0.000458127	1.64367	0.000383963	0.091168	0.00179794	0.000455469	0.5213	2.72938	0.0308196	0.000311418	0.00033494	6.01588	0.86069	0.0714093	0.000439942	1.97845	0.000232237	0.0776502	0.0344249
240	0.000902988	3.68918	0.736708	3.70214	0.639975	2.89679	5.44716	0.0904215	0.0170733	5.00275e-05	0.018002	0.000496442	0.000247313	0.0199704	0.0245073	0.000185626	0.00281759	0.000195528	0.0587061	3.42397	0.000162302	0.0002256	0.00015494	9.12797e-05	0.000276435	0.000426335	0.000220289	0.000367569	0.14909	0.0920972	0.000458127	0.104616	0.000383963	0.000257965	0.0003122	0.000531089	6.02746	2.8613	0.0332072	0.000311418	0.00033494	3.84073	0.519397	0.0167226	2.24451	2.32026	0.000509723	7.99642	0.0169833
245	0.147897	4.48726	4.48842	3.43722	0.00493792	1.15618	1.75411	0.088551	0.0170733	5.43639e-05	0.00260903	0.00113267	0.181651	0.00498534	0.0178743	0.0477324	0.000209088	0.000164987	0.00574825	0.252103	0.000162302	0.000629421	0.00015494	0.000113931	0.000237107	0.000426335	0.000220289	0.00850848	0.00248982	1.93914	0.000458127	0.36275	0.00259933	0.000243707	0.000156973	0.000379849	0.131855	7.19715	0.000675278	0.365401	0.00033494	4.90248	1.28603	1.24577	1.36631	0.698326	2.05857	6.67037	0.017239
250	1.23413	1.99062	5.24977	4.62253	0.0176946	1.93114	0.915304	0.174604	0.0158862	5.43639e-05	0.0102565	0.00883816	0.000247313	0.015795	0.00137246	0.00819483	0.000209088	0.000195528	0.00113112	0.220409	0.000162302	0.00435354	0.00015494	0.000113931	0.000197779	0.000426335	0.000220289	0.00123981	0.000418023	0.000488632	0.000458127	0.0910448	0.000383963	0.0001439	0.000112623	0.001741	0.000402739	0.927666	0.00037682	0.000311418	0.00033494	0.000485541	4.96304	0.000452157	2.08058	2.37286	0.000232237	1.30384	0.00925989
255	0.0265595	1.98159	5.06607	4.18941	0.00172949	0.401297	0.67245	0.128958	0.0148686	5.00275e-05	0.0116782	0.000355057	0.000394516	0.000100359	0.00022717	0.00469875	0.0415725	0.000226069	0.0002967	0.0510315	0.000162302	0.000584552	0.00015494	0.000113931	0.000197779	0.393271	0.000220289	0.000367569	0.000418023	0.0045014	0.000458127	5.35442	0.000383963	0.00099939	0.000112623	0.00121167	1.21615	0.678331	0.0124644	0.000311418	1.76432	2.14836	5.69993	0.000452157	0.0112052	1.86281	1.89754	4.24327	0.00905531
260	0.00191783	2.92048	3.38024	4.05286	0.0278589	0.80535	0.0798443	0.108006	0.0162253	0.000123746	0.00491308	0.000355057	0.000247313	0.02809	6.58618e-05	0.00459281	0.000209088	0.000164987	0.0002967	0.245121	0.000162302	0.0002256	0.00015494	0.000181885	0.000197779	0.0268596	0.000220289	0.000512943	0.000418023	0.00225034	0.000458127	17.0467	0.000383963	0.00425025	0.000201324	0.0175455	0.660962	4.85757	0.116999	0.349567	0.375852	0.75519	0.936745	0.000452157	0.000614986	3.57245	2.56698	3.58809	0.017239
265	0.00179098	1.99848	2.21665	2.35135	1.11728	0.0579642	0.0121949	0.1544	0.0537046	0.000661458	0.00025596	0.0377514	0.000443584	0.000133366	0.000853046	0.0116909	0.00418394	0.000164987	0.0002967	0.000402936	0.000162302	0.0002256	0.00015494	0.000113931	0.000197779	0.0318743	0.000220289	0.00203936	0.000418023	0.000488632	0.000458127	0.829298	0.000383963	0.00450689	0.000112623	0.00658066	0.817448	0.00855522	0.00037682	0.000311418	0.536148	0.513035	0.688586	0.00244077	0.000439942	4.77211	0.51335	5.07155	0.0157046
270	0.167877	1.26251	3.03721	0.0190905	0.284353	0.0856578	0.00354498	0.139622	0.025044	5.00275e-05	0.00025596	0.000637827	0.000296381	8.38559e-05	3.36e-05	0.0157803	0.000209088	1.45767	0.0002967	0.000402936	0.000162302	0.0002256	0.00015494	0.000113931	0.000197779	0.0173402	0.000220289	0.000367569	0.00340139	0.000488632	0.000458127	0.197066	0.000383963	0.904396	0.000112623	0.000379849	2.67081	0.163192	0.0074652	0.000311418	0.00033494	0.000485541	0.483577	0.840097	0.000439942	4.98897	6.1192	0.304663	0.0351409
275	0.0376276	7.142	2.69983	2.85128	0.153475	0.164199	0.36864	0.0801326	0.021313	0.00127723	0.00025596	0.000567135	0.000247313	8.38559e-05	3.36e-05	0.000122061	0.00923533	0.000195528	0.0002967	0.300323	0.0173802	0.0002256	0.00015494	0.000113931	0.000197779	0.00629095	0.000220289	0.000367569	0.0276827	0.000488632	0.000458127	0.000341993	0.000383963	1.21032	0.000112623	0.000379849	2.29191	0.310465	0.0133598	0.000311418	0.00033494	0.000485541	0.394692	0.271445	0.0805226	3.66419	0.00212839	0.0102572	0.045882
280	0.295588	3.06374	2.23301	2.16308	0.56464	0.0175588	0.00256574	0.197427	0.0182604	0.00485909	0.00025596	0.00042575	1.03572	8.38559e-05	3.36e-05	0.000122061	0.0356101	0.000164987	0.0002967	0.0901063	0.000579899	0.0002256	0.00015494	0.000113931	0.000197779	0.0390988	0.000220289	0.000367569	0.000418023	0.000488632	0.114063	0.000341993	0.000383963	0.278449	0.000134798	0.12848	0.481695	0.108875	0.00037682	0.000311418	0.00033494	0.000969078	7.91946	0.0124742	0.3409	3.74189	2.70026	2.08039	0.0218935
285	0.0359786	4.30365	6.27379	2.35864	0.164024	0.157275	0.00346338	0.0906087	1.0224	0.00423898	0.00025596	0.00042575	0.000541718	8.38559e-05	4.97309e-05	0.000249191	0.0241824	0.000164987	0.0002967	1.18211	0.0644403	0.0002256	0.00015494	0.000113931	0.000197779	0.0720765	0.000220289	0.000367569	0.000418023	2.8979	0.000915844	0.000341993	0.000383963	0.168975	0.000112623	0.000379849	6.99697	0.0166315	0.0139567	0.000311418	0.00033494	0.000485541	5.75974	0.00162724	0.000439942	1.2913	0.00855682	1.39738	0.0563675
290	0.000998129	1.82155	1.54987	1.89319	0.773649	0.320146	0.00223932	0.358308	0.0163949	0.00285567	0.00025596	0.000567135	0.000247313	8.38559e-05	0.00403728	0.0558262	0.0263769	0.000164987	0.0002967	8.0161	0.0122084	0.0002256	0.00015494	0.000113931	0.000197779	0.00782083	0.000220289	0.00254818	0.332154	2.50601	0.000458127	0.000341993	0.000383963	7.26095e-05	0.000112623	0.000379849	1.06812	0.362485	0.13528	1.61179	0.856737	1.22557	3.2145	0.00750267	0.000439942	0.00340153	0.00124969	0.00117374	0.0292589
295	0.312619	3.83361	5.73325	1.46309	0.19598	1.31246	0.00648272	0.178907	0.0272486	0.00264753	0.00025596	0.00905023	0.0100609	8.38559e-05	0.00569553	0.0042326	0.000250493	0.000164987	0.0002967	14.3502	0.00906033	0.0393065	0.00015494	0.000113931	0.000197779	0.00493104	0.000220289	0.00109444	0.476764	0.000488632	0.000458127	0.168982	0.000383963	7.26095e-05	0.000112623	0.000379849	0.000402739	0.00190419	0.00037682	0.000311418	0.00033494	1.98211	0.855442	0.0196151	2.51521	0.100293	0.168204	0.00036795	0.0259854
300	0.00052242	4.79071	1.14275	0.209306	0.0155385	0.716937	0.0703784	0.106697	0.0277574	0.0143124	0.00025596	0.000355057	0.0227694	8.38559e-05	0.0376249	0.00039751	0.0474107	1.17306	0.0002967	8.30896	0.000162302	0.00771871	0.000185754	0.000113931	0.000197779	0.019975	0.000220289	0.017667	0.000832382	0.000488632	0.000458127	0.000341993	0.000383963	7.26095e-05	0.0137504	0.000379849	0.000402739	0.000399785	0.00037682	0.0554472	0.505334	0.000775662	2.71293	0.140378	3.38221	0.00044578	3.84378	0.00036795	0.0446033
305	0.000458992	3.21553	4.92339	0.000487764	0.00255084	3.79672	0.131092	0.195182	0.0133423	0.0126906	0.00025596	0.000496442	0.00711679	8.38559e-05	0.00832162	0.0373289	0.000209088	0.00899131	0.0002967	1.97412	0.000162302	0.000270469	0.00015494	0.000113931	0.000197779	0.00110629	0.000220289	0.010471	0.000418023	0.000488632	0.000458127	0.0724338	0.000383963	0.183803	0.0920953	0.000379849	0.000402739	0.000399785	0.0466378	0.0109909	0.00033494	1.1396	0.000418147	0.000452157	2.56221	0.0588725	6.76341	0.00036795	0.00757199
310	0.00106156	3.88899	0.287709	1.12152	0.236791	3.10733	0.0210898	0.148975	0.0676107	0.00542282	0.00025596	0.000355057	0.000394516	8.38559e-05	0.00262744	0.000143249	0.00521907	0.000531478	0.00836278	4.24703	0.000162302	0.0002256	0.00015494	0.000113931	0.000197779	0.0282195	0.000220289	0.000367569	0.000418023	0.000488632	0.000458127	0.120809	0.000383963	0.0820427	0.000112623	0.000379849	0.000402739	0.000399785	0.00410755	0.00434726	0.00033494	3.18458	5.27076	0.0410377	0.000439942	0.00198439	1.35159	0.00036795	0.0341691
315	0.000617562	5.81624	4.27405	0.180866	0.0526535	2.33713	0.952839	0.0878026	0.0119856	0.00418694	0.00025596	0.000567135	0.000296381	8.38559e-05	0.00901525	0.000122061	0.0569751	0.005021	0.00179866	7.10229	0.000162302	0.0002256	0.00015494	0.000113931	0.000197779	0.162765	0.000220289	0.00225742	0.00539032	0.000488632	0.000458127	0.0983681	0.000383963	7.26095e-05	0.000112623	0.000379849	0.00104671	0.000399785	0.000749892	0.000746048	0.00033494	0.00145261	2.22087	0.036247	3.56653	0.270188	6.26317	0.00036795	0.035857
320	0.000395564	2.68108	1.83154	0.951466	0.0011648	0.946431	0.251703	0.115302	0.134429	0.00496749	0.00025596	0.00042575	0.0266457	8.38559e-05	0.00563423	0.000800089	0.0319666	0.000164987	0.00118675	7.26653	0.000162302	0.0002256	0.00015494	0.000113931	0.000197779	0.00357113	0.000220289	0.000367569	0.110389	0.000488632	0.00576764	0.180471	0.000383963	0.00105642	0.000201324	0.000379849	0.000402739	0.000399785	0.00037682	0.000683958	0.00033494	0.000485541	0.000418147	0.0191631	7.52043	0.00882714	0.684742	0.00036795	0.0233768
325	0.000205281	3.78021	0.328422	1.66616	0.00801799	0.86664	0.374923	0.0934146	0.677114	0.00353215	0.00025596	0.000567134	0.00471246	8.38559e-05	0.00643432	0.00173238	0.00633699	0.000164987	0.0002967	7.66602	0.000162302	0.0002256	0.00015494	0.000113931	0.000197779	0.00994569	0.000220289	0.000367569	0.000418023	0.000488632	0.000458127	0.00880758	2.20123	0.0945471	0.000290024	0.000379849	0.00169069	0.000399785	0.00037682	0.000683958	0.00033494	1.6124	0.799629	0.000452157	12.9316	0.0442961	0.853084	0.769234	0.0316117
330	0.677835	1.10905	4.10156	2.99397	0.158377	3.98795	0.157286	0.141305	2.00703	0.0053014	0.00025596	0.0516071	0.000296381	8.38559e-05	0.000562692	0.0280271	0.00227933	0.000164987	0.0002967	1.2195	0.000162302	0.0002256	0.00015494	0.000113931	0.000197779	0.0127505	0.000220289	0.000367569	0.000418023	0.000488632	0.000458127	0.0815713	0.304805	7.26095e-05	0.00113268	0.000379849	0.00120771	0.000399785	0.00037682	0.000621868	0.00033494	0.654324	1.13076	0.000452157	0.410218	0.651479	1.00422	0.0718631	0.0360616
335	0.399959	7.60862	5.40073	1.63373	0.00380854	1.56885	1.73819	0.145982	0.310461	0.00371861	0.0787406	0.000637826	0.0784611	8.38559e-05	0.00361465	0.00103316	0.000498922	0.000164987	0.102486	0.11522	0.000194425	0.0249035	0.00015494	0.000113931	0.000197779	0.00892577	0.000220289	0.000367569	0.000418023	0.000488632	0.000458127	0.00820289	0.00978015	7.26095e-05	0.000112623	0.000379849	0.00128821	0.000399785	0.00037682	0.000559778	1.29321	0.00116249	2.01777	0.000452157	0.024246	1.47714	6.29436	0.00395736	0.0240417
340	0.447593	0.967305	2.93728	6.10763	0.018978	0.911131	4.08177	0.099401	0.0292837	0.00202308	0.00863877	0.000355057	0.0736526	0.0146563	0.0113575	0.000249191	0.000623137	0.000164987	0.0558135	0.000483171	0.000162302	0.00193062	0.00015494	0.000113931	0.000197779	0.00442107	0.000220289	0.000367569	0.000418023	0.000488632	0.000458127	0.000341993	0.00130066	7.26095e-05	0.000467426	0.000455469	0.000483236	0.000399785	0.00037682	0.000621868	1.41573	0.30318	2.3484	0.000452157	0.000439942	2.78026	0.798004	0.00124699	0.036215
345	1.04252	4.6364	5.63184	4.00669	0.00586194	3.15352	2.71409	0.0829387	0.0265702	0.00203609	0.00025596	0.000567135	0.0855268	8.38559e-05	0.00145634	0.000969597	0.0047636	0.000164987	0.0138143	0.000402936	0.000162302	0.00296261	0.00015494	0.814318	0.000197779	0.000596324	0.000220289	0.000367569	0.000418023	0.000488632	0.000458127	0.090776	0.0272739	7.26095e-05	0.000556126	0.000379849	0.000402739	0.000399785	0.00037682	0.000497688	0.00033494	3.03671	0.856191	0.304076	0.0360614	0.332178	0.355922	0.00036795	0.0513549
350	0.420984	6.21641	4.29762	3.59987	0.0462624	0.900802	3.67392	0.108755	0.0130031	0.00614266	0.00025596	0.000496442	0.050787	8.38559e-05	0.0105251	0.00139336	0.000416112	0.00499045	0.0395702	0.00104482	0.18352	0.00125759	0.00015494	0.000136582	0.000197779	0.000426335	0.000220289	0.0474686	0.000418023	0.17431	0.000458127	0.0411918	0.00657171	7.26095e-05	0.00210839	0.000379849	0.000402739	0.000399785	0.00037682	0.000621868	0.00033494	0.191289	2.56216	0.149326	0.21837	1.94423	4.99414	0.00036795	0.0285428
355	0.892	2.21499	2.91693	2.67626	0.00121614	1.51018	0.511854	0.0928536	1.58102	0.00526237	0.000354005	0.000567134	0.0936231	8.38559e-05	0.0067279	0.00635144	0.000209088	0.00676181	0.0266087	0.00224835	0.0823005	0.00148193	0.00015494	0.000113931	0.000197779	0.000426335	0.000220289	0.00102175	0.000418023	0.0159525	0.000458127	0.000610742	0.000383963	0.00128455	0.000112623	0.000379849	0.00265667	0.000399785	0.00037682	0.000621868	0.00033494	0.0139279	0.000418147	0.0741211	0.0210952	0.554465	2.56762	0.00036795	0.153856
360	0.299775	0.370554	1.24784	0.657817	0.00152415	1.35673	2.25541	0.170114	0.0160557	0.00607761	0.000991295	0.0224111	0.000247313	8.38559e-05	0.00663756	0.0855536	0.000209088	0.000226069	0.0341186	0.00216812	0.0233229	0.0105903	0.00015494	0.000181885	0.000197779	0.000596324	0.000220289	0.000367569	0.000418023	0.0556887	0.000458127	0.000341993	0.0603515	0.107664	0.000134798	6.19802	0.000402739	0.000399785	0.00037682	0.000559778	0.00033494	0.000485541	0.000418147	0.0160898	0.254428	1.3211	3.56384	0.00036795	0.000257805
365	0.982765	4.0688	0.00253309	0.000487764	0.00152415	1.53367	3.60064	0.229603	0.119166	0.00561361	0.000942272	0.00876748	0.000247313	8.38559e-05	0.00424699	0.0417148	0.0313869	0.000164987	0.0002967	0.000804114	0.000194425	0.000853766	0.00015494	0.000113931	0.000197779	0.000426335	0.000220289	0.0127243	0.000418023	0.0141908	0.000458127	0.00497792	0.00137706	0.00954001	0.00292888	0.0911234	0.000402739	0.000399785	0.00037682	0.000621868	0.00033494	0.000485541	1.07811	0.0431167	0.277447	1.62149	2.26341	0.00036795	0.000257805
370	0.432465	2.17739	4.84829	0.000487764	0.00830033	0.751555	0.849856	0.239331	0.0130031	0.00607327	0.00025596	0.0214214	0.000247313	8.38559e-05	2.39215e-05	0.0587715	0.00911112	0.000164987	0.0002967	0.0617028	0.000194425	0.000180731	0.00015494	0.000113931	0.000197779	0.000511329	0.000220289	0.000803689	0.000418023	0.0165397	0.000458127	0.000341993	0.0745604	0.000200933	0.000112623	0.00106043	0.000402739	0.000399785	0.00037682	0.000559778	0.992383	0.000485541	0.0104145	0.000542548	0.00516613	0.117501	0.532173	0.0272519	0.0272641
375	0.712151	2.14983	7.75276	0.000487764	0.0043989	0.685271	2.3277	0.120728	0.0304708	0.0052537	0.00025596	0.0272889	0.000247313	8.38559e-05	1.74692e-05	0.0704463	0.127529	0.000164987	0.14849	0.0153267	0.000162302	0.0002256	0.00015494	0.000113931	0.000197779	0.000511329	0.000220289	0.000367569	0.006882	0.00538225	0.000458127	0.00497791	0.000383963	7.26095e-05	0.000267849	0.000379849	1.3542	0.000399785	0.00037682	0.000621868	1.6418	0.000485541	3.5712	0.000452157	0.299766	0.0555118	3.9859	0.00776653	0.000308953
380	0.441853	2.83419	2.25697	0.000487764	0.0254204	0.0185803	2.68561	0.144485	0.0323363	0.00486776	0.00025596	0.0190179	0.000247313	8.38559e-05	1.74692e-05	0.0430708	0.00281759	0.000164987	0.0368444	0.0116359	0.0732417	0.000270469	0.00015494	0.000113931	0.000197779	0.00731086	0.000220289	0.000367569	0.149007	0.000488632	0.000458127	0.000341993	0.000383963	7.26095e-05	0.000112623	0.000984805	1.40339	0.000399785	0.00037682	0.000621868	0.000401925	0.000388834	1.61367	0.0968997	0.0666066	0.00275369	3.71951	0.0161174	0.0479281
385	0.0817734	4.38922	4.57598	0.000487764	0.0666165	1.33947	1.64231	0.244195	0.0289445	0.00637248	0.00025596	0.0165436	0.000247313	8.38559e-05	2.06954e-05	0.0709124	0.00352147	1.4869	0.0292233	0.0763861	0.00825726	0.000943503	0.00015494	0.000113931	0.000197779	0.0702917	0.000220289	0.000731003	0.000418023	0.00655673	0.000458127	0.000745116	0.000383963	8.68676e-05	0.000134798	0.0250319	0.000402739	0.000399785	0.00037682	0.000621868	0.00033494	0.108701	2.45278	0.0100336	0.0603926	0.313269	1.6306	0.00908508	0.00199685
390	0.03027	4.76526	0.376828	0.0512313	0.632377	0.406859	1.12307	0.190318	1.13161	0.00933424	0.00025596	0.000355057	0.000247313	8.38559e-05	1.74692e-05	0.0492156	0.0072479	0.0198028	0.0173189	0.0260783	0.000162302	0.00399459	0.000185754	0.000159234	0.000197779	0.196338	0.000220289	0.0246449	0.000418023	0.00636098	0.000458127	0.0013498	0.000536746	0.163884	0.000112623	0.00219472	0.000402739	10.632	0.00037682	0.000621868	0.00033494	0.265174	1.79693	0.000452157	0.0070041	0.456076	0.0264084	0.00058771	0.00654904
395	0.00188612	0.753522	2.15908	1.47215	0.819928	0.286323	1.26546	0.0780749	0.0192779	0.121404	0.00025596	0.0448914	0.000247313	8.38559e-05	0.000159421	0.102208	0.000209088	0.000195528	0.0545898	0.0349844	0.00247515	0.0240959	0.00015494	0.000181885	0.000197779	0.0148754	0.000220289	0.0024028	0.000418023	0.000488632	0.000458127	0.0104201	0.000383963	0.00442135	0.000112623	0.00786619	0.000402739	4.29373	0.00037682	0.000683958	0.00033494	0.134328	3.67992	0.000452157	0.0338734	1.19805	1.95489	0.0120152	0.0309467
400	0.263684	0.568537	3.12331	2.28093	0.0979309	0.214139	0.0600965	0.33137	0.0128335	0.165661	0.00025596	0.000496442	0.000247313	8.38559e-05	0.0185841	0.0270101	0.000209088	0.00028715	0.0573711	0.000402936	0.000162302	0.0002256	0.00015494	0.00122385	0.000237107	0.122903	0.000220289	0.000440256	0.000418023	0.0445312	0.0393641	0.00645603	0.00618975	0.00135584	0.000112623	0.00847115	0.000402739	5.88649	0.00037682	0.000621868	0.00033494	0.19303	1.72146	0.000452157	0.103453	0.00927253	1.13187	0.84703	0.000257805
405	1.36974	1.09854	3.74947	0.497112	0.141026	0.0985966	0.063687	0.0842482	1.65649	0.000115073	0.00025596	0.000355057	0.000247313	8.38559e-05	0.0248687	0.029701	0.000209088	0.00028715	0.000519212	0.000402936	0.000162302	0.0002256	0.00015494	0.000113931	0.000197779	0.0211649	0.000220289	0.000658315	0.000418023	0.0034248	0.000458127	0.126654	0.0595876	0.0181519	0.000112623	0.00476579	0.000402739	0.347601	0.00037682	0.000559778	0.00033494	2.0354	0.000418147	0.000452157	0.23745	0.000283822	0.794258	0.00549566	0.017904
410	1.85198	0.550945	4.98592	0.284983	0.560124	0.445788	0.00468743	0.145982	0.0296228	4.56911e-05	0.00025596	0.000355057	0.000247313	8.38559e-05	2.71477e-05	0.101869	0.000209088	0.00028715	0.0719456	0.000402936	0.000162302	0.0002256	0.00015494	0.000113931	0.000276435	0.000426335	0.000220289	0.00305697	0.000418023	0.000488632	0.000458127	0.000341993	0.000383963	0.000101126	0.000112623	0.0109666	0.000402739	11.42	0.00037682	0.000559778	1.40488	1.37828	1.80635	0.000452157	0.205679	0.185645	1.46781	0.0399248	0.0278779
415	2.57721	0.00101286	3.79252	0.000487764	0.0463136	0.410944	0.211879	2.00155	0.206843	4.56911e-05	0.00025596	0.00042575	0.0294427	8.38559e-05	1.74692e-05	0.06231	0.000209088	0.000317691	0.0465237	0.000402936	0.000387162	0.167407	0.00015494	0.000113931	0.000197779	0.000426335	0.000220289	0.0222464	0.000418023	0.0166376	0.18382	0.000341993	0.000536746	7.26095e-05	0.000112623	0.000757947	0.000402739	5.96322	0.00037682	0.000808137	0.301433	7.39512	0.766557	0.000452157	0.185286	0.000324312	0.582306	0.0207324	0.025832
420	2.30324	1.06694	4.45452	0.00292267	0.0108414	0.0510409	0.0175808	0.619834	0.0593009	4.56911e-05	0.00025596	0.000355057	0.297303	8.38559e-05	0.0230104	0.0621405	0.000416112	0.000256609	0.00163178	0.0111545	0.0144891	0.0002256	0.00015494	0.000113931	0.000197779	0.000426335	0.000220289	0.00080369	0.0787317	0.00078225	0.000458127	0.017945	0.0307116	7.26095e-05	0.000179149	0.000379849	0.000402739	4.13648	0.00037682	0.000932317	0.261576	0.0161521	1.01813	0.0634549	0.14065	0.551187	0.28928	0.00659448	0.0509458
425	0.327238	2.41394	2.35047	0.507437	0.813948	1.11634	0.421193	0.276184	0.0693067	0.0706551	0.00025596	0.000355057	0.000247313	8.38559e-05	0.109843	0.0357609	0.00302461	0.000256609	0.093752	0.0152465	0.000162302	0.0002256	0.00015494	0.000136582	0.000197779	0.000426335	0.000220289	0.000440256	0.049478	0.00508863	0.000458127	0.0639683	0.0161971	7.26095e-05	0.000112623	0.000379849	0.000402739	1.13401	0.00037682	0.000932317	0.00033494	0.000485541	1.15342	0.000452157	0.00674153	0.653787	0.000232237	0.0140663	0.0556514
430	0.0389278	0.0514526	1.16545	0.000487764	0.0512932	0.341937	1.48294	2.0573	0.0962714	0.0106959	0.00025596	0.000355057	0.00957017	8.38559e-05	0.023604	0.0405071	0.000209088	0.00028715	0.0002967	0.00377282	0.000194425	0.0002256	0.00015494	0.000113931	0.000197779	0.0626421	0.000220289	0.000367569	0.346489	0.00753544	0.000458127	0.000341993	0.0019118	0.00831383	0.000112623	0.000379849	0.000402739	2.3521	0.00037682	0.000932317	0.00033494	0.0151851	0.972815	0.000452157	0.0496273	1.0305	0.000232237	0.0117955	0.0169833
435	1.20276	4.46476	2.03461	0.000487764	0.0485469	0.309137	0.880295	1.02316	0.0940667	0.0533747	0.00025596	0.000355057	0.000247313	8.38559e-05	0.0322372	0.0516733	0.000209088	0.000989591	0.000463584	0.00112506	0.0081609	0.0172758	0.00015494	0.000113931	0.000197779	0.135992	0.000220289	0.000367569	0.17652	0.000586504	0.000458127	0.00484353	0.000383963	7.26095e-05	0.000156973	0.000379849	0.000402739	1.63228	0.00037682	0.0010565	0.00033494	3.26783	2.41754	0.000452157	0.108967	0.105071	0.000232237	0.0144326	0.0675178
440	0.655572	0.514906	1.98572	1.35021	0.387125	0.0207367	1.10601	0.764816	5.62064	3.70184e-05	0.00025596	0.000355057	0.00113053	8.38559e-05	0.00202092	0.064895	0.000209088	0.00508207	0.0002967	0.0139627	0.113941	0.0002256	0.00015494	0.000113931	0.000197779	0.000426335	0.000220289	0.00153056	0.0254452	0.00685033	0.000458127	0.0155935	0.000383963	7.26095e-05	0.000112623	0.000379849	0.000402739	3.31642	0.00037682	0.000621868	0.00033494	3.31058	1.93605	0.000452157	0.130498	0.000526761	0.000232237	0.0259334	0.0426597
445	0.431767	0.000195547	8.92366	1.01984	0.235765	0.330814	0.00330017	3.95721	0.061336	2.83456e-05	0.00025596	0.113463	0.000296381	8.38559e-05	0.00803452	0.0808921	0.000209088	0.000317691	0.0410165	0.00473565	0.00382431	0.0002256	0.00015494	0.000113931	0.000197779	0.000426335	0.000220289	0.000367569	0.0245336	0.00606736	0.000458127	0.737519	0.00137706	0.0153431	0.000112623	0.000379849	0.000402739	4.0113	0.00037682	0.000683958	0.00033494	8.14015	4.42906	0.000452157	0.0457763	0.00101264	0.000232237	0.047836	0.0210752
450	0.334376	0.000195547	1.25359	0.812678	0.00134447	0.00586846	4.06169	0.291711	2.8007	3.2682e-05	0.00025596	0.00325344	0.0408754	0.000512942	0.00112404	0.0438337	0.0110571	0.000317691	0.0281665	0.000402936	0.0154849	0.0002256	0.00015494	0.000113931	0.000197779	0.000426335	0.000220289	0.000367569	0.0510526	0.00802481	0.000458127	0.143518	0.188308	0.0153003	0.255837	0.000379849	0.000402739	4.04986	0.00037682	0.000621868	0.00033494	2.84301	1.17758	0.0262137	0.0389496	0.0182612	0.000232237	0.00036795	0.00833923
455	0.0527233	0.000195547	2.55637	2.06734	0.114846	0.00473348	1.32316	0.305741	0.891474	5.00275e-05	0.00025596	0.000355057	0.051523	0.0037806	2.39215e-05	0.0134495	0.0704316	0.000317691	0.0002967	0.000402936	0.000162302	0.000315338	0.00015494	0.000113931	0.000197779	0.00527101	0.000220289	0.000367569	0.0977921	0.0437482	0.000458127	0.00773257	0.111687	7.26095e-05	0.00135443	0.000379849	0.000402739	3.87384	0.00037682	0.000808137	0.00033494	0.579472	0.0926347	0.000452157	0.16787	0.0544995	0.000232237	0.0318669	0.0125845
460	1.24314	0.000234467	1.86728	0.463413	0.144286	1.15992	2.3277	0.116237	0.661512	2.83456e-05	0.00025596	0.000355057	0.000247313	0.00391263	1.74692e-05	0.0158862	0.00877988	0.000409314	0.0002967	0.000402936	0.000162302	0.00969296	0.00015494	0.000113931	0.000197779	0.000596324	0.000220289	0.000512943	0.000418023	0.0161482	0.000458127	0.000341993	0.0186416	7.26095e-05	0.000179149	0.000531089	0.000402739	6.53157	0.000451435	0.000870227	0.00033494	4.78103	0.000418147	0.00605641	0.0728208	0.130134	0.000232237	0.0237357	0.00399163
465	0.0728301	0.000195547	0.0707106	0.388224	0.0100457	0.148309	2.58304	0.122972	2.12337	3.2682e-05	0.00025596	0.12336	0.000247313	0.0042427	0.000840141	0.0562076	0.000209088	0.000317691	0.0002967	0.00264953	0.000162302	0.00614831	0.00015494	0.000113931	0.000197779	0.000426335	0.000220289	0.000440256	0.000418023	0.000586504	0.000458127	0.000341993	0.000383963	7.26095e-05	0.000112623	0.000379849	0.000402739	1.69919	0.00037682	0.635367	0.00033494	1.6214	0.000418147	0.00551406	0.0691448	0.000688718	0.000232237	0.0278379	0.000871584
470	2.04213	0.000195547	0.000585161	0.379652	0.109866	0.0123379	1.31353	0.176849	5.72883	2.83456e-05	0.00025596	0.00311207	0.000247313	0.00318648	0.304097	0.0325614	0.000209088	0.000317691	0.0701657	0.000402936	0.000162302	0.000853765	0.00015494	0.000113931	0.000197779	0.000426335	0.000220289	0.00153056	0.000418023	0.000488632	0.000458127	0.000341993	0.000383963	0.0104383	0.000112623	0.000379849	0.000402739	8.03598	0.00037682	0.000994408	0.00033494	0.88236	0.000418147	0.0354336	0.0628432	0.0219863	0.000232237	0.0312808	0.0165229
475	1.34402	0.000195547	0.000487764	1.41157	0.180785	0.00189602	2.0225	0.842825	6.14924	2.83456e-05	0.00025596	0.000355057	0.000247313	0.0864624	0.00055624	0.0321165	0.0208287	0.000317691	0.00524761	0.000402936	0.0188899	0.0015268	0.00015494	0.000113931	0.000197779	0.000426335	0.000220289	0.000367569	0.000418023	0.000488632	0.000458127	0.000341993	0.000383963	0.000400547	0.000156973	0.0452978	0.000402739	3.49378	0.00037682	0.000994408	0.00033494	0.248056	2.43554	0.498507	0.0688822	0.490249	0.000232237	0.0684202	0.000615842
480	0.883278	0.000195547	0.740311	0.669796	0.847495	0.000988034	3.31078	0.659494	2.73305	2.83456e-05	0.00025596	0.0649682	0.000247313	0.0268688	1.74692e-05	0.00355458	0.00762055	0.000409314	0.0391252	0.000402936	0.000226548	0.000270469	0.00015494	0.000113931	0.000197779	0.000426335	0.000220289	0.000367569	0.000418023	0.000488632	0.000458127	0.000341993	0.0631016	0.0164695	0.000112623	0.000682327	0.000402739	1.54107	0.00037682	0.74657	0.00033494	2.95054	0.771889	0.296122	0.000439942	0.223179	0.000232237	0.0456385	0.00261062
485	0.0992478	0.000195547	1.04409	0.939097	2.00027	3.78695	4.20393	2.53264	0.228212	2.83456e-05	0.00025596	0.00042575	0.000247313	0.0275289	1.74692e-05	0.00501658	0.000209088	0.000317691	0.0002967	0.0102719	0.000162302	0.0002256	0.000247381	0.000113931	0.000197779	0.000426335	0.000220289	0.000367569	0.286573	0.0148759	0.000458127	0.0101513	0.000383963	0.131305	0.000112623	0.000682328	6.83485	1.7444	0.00037682	1.30457	0.00033494	6.34196	4.16949	0.0451055	0.0548787	0.169409	0.000232237	0.0161907	0.00700938
490	0.106352	0.000195547	0.0304858	2.0501	0.957684	0.0387831	1.88369	2.46305	0.0706633	3.2682e-05	0.00025596	0.000355057	0.000247313	8.38559e-05	2.71477e-05	0.0177296	0.000209088	0.000378773	0.0002967	0.00329141	0.00819302	0.0641191	0.00015494	0.000113931	0.000197779	0.000426335	0.000220289	0.00145787	0.452732	0.000488632	0.000458127	0.0866775	0.000460355	0.19434	0.000201324	0.000379849	5.4387	5.95594	0.00037682	0.000311418	0.00033494	0.0509667	0.341462	0.347193	0.000527464	0.0235249	0.000232237	0.0187545	0.00675364
495	1.26416	0.000195547	0.982535	0.000487764	0.226037	2.11262	0.16153	0.540517	3.34542	2.83456e-05	0.0865351	0.00042575	0.000247313	8.38559e-05	6.26356e-05	0.0026011	0.000209088	0.000348232	0.0002967	0.00152623	0.0573732	0.00202036	0.00015494	0.000113931	0.000197779	0.000426335	0.000220289	0.000367569	0.141797	0.000586504	0.000458127	0.00880758	0.000383963	0.0294729	0.000112623	0.000379849	3.61126	3.57644	0.00037682	0.000311418	0.00033494	0.149125	0.000418147	0.0215133	0.000439942	0.00348251	0.000232237	0.0046899	0.00670248
500	3.39156	0.000195547	1.48656	0.000487764	0.0932081	0.00212302	0.846919	4.99621	5.42967	2.83456e-05	0.0105016	0.000708519	0.000247313	8.38559e-05	0.11916	0.0565043	0.000209088	0.000409314	0.0002967	0.000402936	0.000162302	0.00103324	0.00015494	0.000113931	0.000197779	0.000426335	0.000220289	0.000367569	0.00994826	0.000684377	0.000458127	0.000341993	0.000383963	0.00541941	0.00625515	0.000379849	9.24446	1.77567	0.000451435	0.000311418	0.00033494	0.00183944	0.000418147	0.000452157	0.000527464	0.713306	0.000232237	0.0189743	0.000360102
505	0.179072	0.000195547	0.00136433	0.000487764	0.0709544	0.0033715	1.52023	3.42423	4.55272	2.83456e-05	0.00025596	0.000496442	0.000247313	8.38559e-05	0.0242202	0.0277093	0.000209088	0.00819724	0.0002967	0.000402936	0.000162302	0.000764028	0.00015494	0.000113931	0.000197779	0.000426335	0.000220289	0.000731002	0.000666638	0.000488632	0.000458127	0.000341993	0.000460355	0.00685949	0.0444186	0.164701	12.444	3.12718	0.00037682	0.000311418	0.00033494	0.00947933	0.000418147	0.000452157	0.000439942	0.721809	0.000232237	0.0100374	0.00041125
510	2.61248	0.000195547	1.18833	0.00136433	0.124035	1.66374	2.09129	0.4279	1.39142	0.00769075	0.00025596	0.000355057	0.000247313	8.38559e-05	0.0531332	0.0125385	0.000209088	0.000317691	0.0002967	0.000402936	0.000162302	0.000719159	0.00015494	0.000113931	0.000197779	0.000426335	0.000220289	0.000585629	0.000418023	0.00117374	0.000458127	0.00114824	0.000460355	7.26095e-05	0.00377152	0.00340463	0.00853295	2.54815	0.0287305	0.000311418	0.00033494	0.00387029	0.000584754	0.23077	0.41372	0.0147791	0.000232237	0.000514456	0.00368474
515	0.370941	0.000195547	3.17464	0.100709	0.448881	5.39442	0.00378979	0.41256	4.07533	5.00275e-05	0.00025596	0.000567134	0.000247313	8.38559e-05	0.15487	0.0658483	0.000209088	0.000317691	0.000241072	0.000402936	0.000258671	0.000629421	0.00015494	0.000113931	0.000197779	0.000426335	0.000220289	0.000512942	0.00439586	0.000586504	0.000458127	0.0972259	0.0933528	7.26095e-05	0.000112623	0.000379849	0.000402739	1.51842	0.557075	0.000311418	0.00033494	0.00212957	0.000418147	0.000452157	0.00989232	0.963937	0.000232237	0.00117374	0.00102503
520	1.5088	0.000195547	0.0258109	3.25489	0.0906414	0.681525	0.214817	1.09762	5.18292	2.83456e-05	0.00025596	0.000355057	0.000247313	8.38559e-05	0.00153054	0.0379433	0.000209088	0.00474613	0.0002967	0.000402936	0.000162302	0.000584552	0.00015494	0.000113931	0.000197779	0.000426335	0.000220289	0.000440256	0.00961676	0.000586504	0.000458127	0.017206	0.0131414	7.26095e-05	0.000112623	0.000379849	0.297437	0.030092	0.487684	0.000311418	0.00033494	0.0038703	0.0555648	0.000452157	0.00122764	1.14484	0.000232237	0.00058771	0.00215029
525	1.65206	0.000195547	0.000487764	1.54422	0.125421	1.71947	0.0038714	0.902687	3.22231	0.168558	0.00025596	0.0113124	0.000247313	8.38559e-05	0.000691738	0.000143249	0.000209088	0.000775806	0.0002967	0.000402936	0.000162302	0.000449945	0.000185754	0.000113931	0.000197779	0.497983	0.000220289	0.000367569	0.000583766	0.000586504	0.000458127	0.000341993	0.0230723	0.00452116	0.000112623	0.000379849	1.28055	0.000399785	0.00104835	0.000311418	0.00033494	0.000678955	0.248661	0.000452157	0.00227791	3.38174	0.000232237	0.00527592	0.00419622
530	1.59522	0.000195547	0.231416	4.47469	0.155246	1.07491	0.756993	0.541265	1.10024	2.83456e-05	0.00025596	0.0200076	0.0134956	8.38559e-05	0.000365896	0.0271584	0.000209088	0.000164987	0.0002967	0.0202211	0.000162302	0.000270469	0.00015494	0.000136582	0.000197779	0.0140254	0.000220289	0.000367569	0.000418023	0.000684378	0.000458127	0.000341993	0.00198819	0.0318825	0.000112623	0.000379849	1.58233	0.00713001	0.00037682	0.000311418	0.00033494	0.000485541	0.000418147	0.000452157	0.00254047	0.299219	0.000232237	0.00366435	0.00117847
535	0.0843423	0.000195547	1.11285	3.26084	0.162664	0.251593	0.00884922	1.38739	0.0167341	0.014204	0.00045205	0.000355057	0.164329	8.38559e-05	0.00011748	0.0206324	0.000209088	0.000164987	0.0002967	0.000723878	0.0167698	0.0385436	0.000216567	0.000113931	0.000197779	0.000426335	0.000220289	0.000512943	0.00083238	0.000488632	0.000458127	0.000341993	0.0403368	7.26095e-05	0.000134798	0.000379849	0.00112721	5.93773	0.00037682	0.000311418	0.00033494	0.892611	0.269571	0.000452157	0.0435883	0.000405291	0.000232237	0.000734217	0.0111012
540	0.843891	0.000195547	1.06698	7.6766	0.0371506	0.310839	1.47339	3.16812	0.0762597	6.30367e-05	0.0187374	0.000355057	0.024634	0.000265393	0.210712	0.00554629	0.000209088	0.000164987	0.0002967	0.00810554	0.243814	0.0175002	0.00015494	0.000113931	0.000276435	0.000426335	0.000308014	0.00058563	0.000418023	0.000488632	0.000458127	0.000341993	0.0725743	8.68676e-05	0.000267849	0.000379849	0.000402739	1.60433	0.00037682	0.000311418	0.00033494	0.060154	1.51095	0.000452157	0.00359074	0.568313	0.000232237	0.0279844	0.00731626
545	0.647738	0.000195547	0.212909	3.29161	0.0101227	2.64539	0.00574827	5.16661	2.3206	2.83456e-05	0.0177079	0.000355057	0.000247313	0.00567848	0.0531977	0.026883	0.0269981	0.000164987	0.000407956	0.000402936	0.0964022	0.0632217	0.00015494	0.000113931	0.000905679	0.000426335	0.000220289	0.000367569	0.000418023	0.000488632	0.000458127	0.000341993	0.0145929	0.0117072	0.000134798	0.000833567	0.000402739	2.31757	0.00037682	0.000311418	0.00033494	0.114407	2.14831	0.0206093	0.000439942	1.5857	0.000232237	0.00952462	0.000257805
550	0.0155865	0.000195547	0.000487764	1.36599	0.00691429	0.53443	0.0387978	1.2426	3.1175	2.83456e-05	0.000403027	0.000355057	0.000247313	8.38559e-05	0.0462291	0.00679641	2.68994	0.000195528	0.0125349	0.000402936	0.0716357	5.45319	0.00015494	0.000113931	0.000197779	0.0212499	0.000220289	0.000367569	0.000418023	0.000488632	0.000458127	0.000341993	0.000536746	0.00784329	0.000201324	0.000379849	0.000402739	0.000399785	0.00037682	0.000311418	0.00033494	0.000582248	0.884347	0.000452157	0.000439942	0.0118639	0.000232237	0.0246148	0.000257805
555	0.000205281	0.000195547	0.0876576	0.552238	0.0224174	0.413215	0.360479	0.494123	3.46736	2.83456e-05	0.00025596	0.00042575	0.000296381	0.00597553	0.0142675	0.00482588	0.00190668	0.000164987	0.0002967	0.000402936	0.0565379	6.73789	0.00015494	0.000113931	0.000197779	0.02074	0.000220289	0.000367569	0.000418023	0.000488632	0.000458127	0.000341993	0.0423996	7.26095e-05	0.000112623	0.000379849	0.000402739	1.11595	0.00037682	0.000311418	0.00033494	0.000485541	0.00474992	0.237548	0.000439942	0.0193949	0.000232237	0.0359691	0.044808
560	0.774118	0.000195547	0.259952	1.22895	0.272572	1.48089	0.315761	10.4336	0.513122	0.190283	0.0208454	0.00714154	0.000247313	0.00574449	0.0731612	0.000651771	0.00186528	0.000164987	0.0154276	0.000402936	0.0566343	5.96465	0.00015494	0.000113931	0.000197779	0.00782084	0.000220289	0.000367569	0.000418023	0.000488632	0.000458127	0.000341993	0.0147456	0.00336624	0.000156973	0.000379849	0.000402739	0.00697163	0.00037682	0.000311418	0.00033494	0.000485541	0.000418147	0.757027	0.000439942	0.601838	0.000232237	0.0100374	0.00071814
565	0.471028	0.000195547	0.0639902	0.940364	0.330631	0.285415	1.6255	4.50814	1.93512	0.000696151	0.0193256	0.0272889	0.000247313	0.000232386	0.00392114	0.000461076	0.000291897	0.350958	0.0002967	0.000402936	0.0583368	6.04049	0.00015494	0.000113931	0.000197779	0.00629094	0.000220289	0.000367569	0.000418023	0.000488632	0.000458127	0.000341993	0.0480525	7.26095e-05	0.000112623	0.000379849	0.000402739	0.0591507	0.00037682	0.000311418	0.00033494	0.000485541	0.000418147	0.00063294	0.000439942	0.295129	0.000232237	0.0126012	0.000257805
570	2.81852	0.000195547	1.43484	2.1549	0.506631	0.876627	1.63317	2.37812	0.246017	0.00111678	0.00025596	0.000355057	0.000247313	8.38559e-05	2.39215e-05	0.00730492	0.000209088	0.00947995	0.0002967	0.000402936	0.0341804	3.748	0.00015494	0.000159234	0.000197779	0.00357112	0.000220289	0.000367569	0.000418023	0.0931737	0.000458127	0.000341993	0.000613138	7.26095e-05	0.000112623	0.000379849	0.000402739	0.0104555	0.00037682	0.000311418	0.00033494	0.0513535	0.000418147	0.000452157	0.000439942	0.161392	0.000232237	0.0190475	0.000257805
575	0.612061	0.000195547	2.15149	0.0569776	0.502115	0.0555808	1.30162	12.2321	0.011816	0.00047933	0.00025596	0.000355057	0.000247313	8.38559e-05	0.000388479	0.104623	0.000209088	0.000195528	0.0002967	0.000402936	0.0443312	1.99017	0.00015494	0.000113931	0.000197779	0.00433607	0.000220289	0.000367569	0.000418023	0.00322906	0.000458127	0.000341993	0.000383963	7.26095e-05	0.000156973	0.000379849	0.000402739	0.0751449	0.00037682	0.000311418	0.408742	0.0369442	0.000418147	0.000452157	0.000439942	0.0591558	0.000278485	0.019194	0.000257805
580	0.770408	0.000195547	2.69944	0.000487764	0.0646917	0.00166903	0.20429	0.139622	0.14206	0.000240829	0.00025596	0.000355057	0.000247313	8.38559e-05	0.000891762	0.0911474	0.000209088	0.00028715	0.0002967	0.000402936	0.0570841	1.40821	0.00015494	0.000136582	0.000197779	0.0265196	0.000220289	0.000367569	0.000500895	0.00136948	0.000458127	0.000341993	0.000383963	7.26095e-05	0.000112623	0.000379849	0.000402739	2.41006	0.00037682	0.0248991	0.899407	0.54224	0.000834664	0.000452157	0.000439942	0.000769698	0.000232237	0.00959786	0.0403581
585	0.00299611	0.000195547	2.09948	0.0559064	0.171288	0.00155553	0.492595	0.104078	1.39023	2.83456e-05	0.00025596	0.00042575	0.000247313	8.38559e-05	0.00120147	0.00238922	0.000209088	0.000317691	0.0002967	0.000402936	0.000387162	0.464215	0.00015494	0.000113931	0.000197779	0.250226	0.000220289	0.000367569	0.000418023	0.000488632	0.000458127	0.000341993	0.000383963	7.26095e-05	0.000423075	0.000379849	0.000402739	0.00910948	0.00037682	0.000311418	0.0198276	0.0118003	0.000418147	0.000452157	0.000439942	0.00048627	0.000232237	0.0113559	0.0305888
590	0.141681	0.000195547	3.58964	0.000487764	0.0459031	0.00178253	0.716108	0.107632	2.80427	2.83456e-05	0.00025596	0.00042575	0.000247313	8.38559e-05	0.162345	0.00344863	0.000498921	0.000317691	0.0002967	0.0221467	0.0316427	0.41984	0.00015494	0.000113931	0.000197779	0.625304	0.000220289	0.000367569	0.000418023	0.000488632	0.000458127	0.000341993	0.0291073	7.26095e-05	0.0124864	0.000379849	0.000402739	0.414506	0.00037682	0.000311418	0.442636	0.00822213	0.000418147	0.000452157	0.000439942	0.00449474	0.000232237	0.0241753	0.00230373
595	0.789025	0.000195547	1.04604	0.00116954	0.181607	0.141385	1.14812	0.35251	4.66161	2.83456e-05	0.00025596	0.000355057	0.000247313	8.38559e-05	0.00210803	0.00383003	0.000498922	0.000317691	0.0002967	0.0138023	0.00186481	0.585631	0.00015494	0.000113931	0.000197779	0.000511329	0.000220289	0.000367569	0.00845656	0.0027397	0.000458127	0.000341993	0.011308	7.26095e-05	0.325134	0.000379849	0.000402739	3.569	0.00037682	0.000311418	0.430044	0.000485541	0.000418147	0.000452157	0.000439942	1.19396	0.000232237	0.0105502	0.00434967
600	0.026401	0.000195547	0.000487764	0.000877349	0.00183216	0.036967	0.570364	0.619836	6.58541	6.30366e-05	0.00025596	0.00961577	0.00770561	8.38559e-05	0.000601406	0.000164438	0.000209088	0.000317691	0.140257	0.00264953	0.066464	0.51236	0.0421231	0.000113931	0.000197779	0.0123255	0.000220289	0.000367569	0.000418023	0.000488632	0.000458127	0.000341993	0.000536746	7.26095e-05	0.0122646	0.000379849	0.000402739	0.0445816	0.00037682	0.000311418	2.16201	0.0852978	0.000418147	0.0449247	0.000439942	0.000891168	0.000232237	0.00835257	0.0336065
605	0.426249	0.000195547	0.0278562	0.000877349	0.0737265	0.00166903	0.126032	0.117921	5.74628	3.2682e-05	0.00025596	0.00042575	0.0765966	0.0330245	0.0178582	0.0904057	0.00840723	0.000378773	0.00608202	0.000804113	0.000772637	0.353165	0.00015494	0.000113931	0.000197779	0.000426335	0.000220289	0.105836	0.000418023	0.000488632	0.000458127	0.000341993	0.000460355	7.26095e-05	0.00816222	0.000379849	0.000402739	0.000399785	0.00037682	0.000311418	0.0150716	0.0153785	0.000418147	0.000452157	0.000439942	0.000607741	0.000232237	0.0165569	0.0360104
610	0.488472	0.00704538	0.000487764	0.00496799	0.00188349	0.243193	0.0122766	9.82845	1.00849	2.83456e-05	0.00025596	0.0258751	0.00216095	0.0564757	0.00779255	0.00580055	0.00269338	0.000439855	0.015205	0.00690201	0.000162302	0.459953	0.00015494	0.000113931	0.000197779	0.000426335	0.000220289	0.000876376	0.000418023	0.000488632	0.000458127	0.592933	0.000383963	7.26095e-05	0.00778524	0.000379849	0.000402739	0.140626	0.00037682	0.000311418	0.00033494	0.0156686	0.000418147	0.000452157	0.0325606	0.00510209	0.000232237	0.0186813	0.0477745
615	0.422729	0.000195547	0.434877	0.000585161	0.00198616	0.0644335	0.0522623	0.14037	4.33175	2.83456e-05	0.00025596	0.000355057	0.000247313	0.0298393	1.74692e-05	0.146873	0.00174106	0.000470396	0.0002967	0.00256929	0.000162302	0.00982756	0.00015494	0.000113931	0.000197779	0.000426335	0.000220289	0.000367569	0.000418023	0.00352267	0.000458127	0.00108105	0.000383963	7.26095e-05	0.000112623	0.000379849	0.000402739	0.000637322	0.00037682	0.000311418	0.00033494	0.0813328	0.000418147	0.000452157	0.000439942	1.89702	0.000232237	0.0271787	0.0257296
620	1.39571	0.000312305	0.326376	0.00146173	0.00172949	0.00121503	0.206575	0.0700308	2.49748	2.83456e-05	0.0981536	0.000355057	0.000247313	0.00638813	1.74692e-05	0.0757856	0.000209088	0.000378773	0.0002967	0.000402936	0.0119193	0.091175	0.00015494	0.000113931	0.000197779	0.000426335	0.000220289	0.000367569	0.000418023	0.010178	0.000458127	0.000341993	0.000383963	7.26095e-05	0.000112623	0.000379849	0.000402739	0.632645	0.00037682	0.000311418	0.00033494	0.000485541	0.000418147	0.000452157	0.000439942	4.18501	0.000232237	0.0145058	0.0018434
625	0.45606	0.000195547	0.0022409	0.000779953	0.00157548	0.00132853	0.0607491	0.0709661	0.0313187	3.2682e-05	0.017806	0.000355057	0.000247313	0.00175069	1.74692e-05	0.00486826	0.000416112	0.00254718	0.0002967	0.000402936	0.036943	0.362453	0.00015494	0.000113931	0.000197779	0.000426335	0.000220289	0.000367569	0.000418023	0.00616522	0.00201437	0.000341993	0.00618974	7.26095e-05	0.000179149	0.00552199	0.000402739	0.000637323	0.00037682	0.000311418	0.00033494	0.000485541	0.000418147	0.000452157	0.000439942	4.47917	0.000232237	0.0213184	0.000871584
630	0.174727	0.000195547	0.000487764	0.000779953	0.374266	0.0838419	0.700685	0.0726498	0.0101201	2.83456e-05	0.00045205	0.000355057	0.000247313	0.00449024	0.0216522	0.000482264	0.000209088	0.000256609	0.0002967	0.000402936	0.537577	0.425763	0.00015494	0.000113931	0.000197779	0.0113056	0.000220289	0.0174489	0.00290417	0.0880844	1.12864	0.000341993	0.153932	7.26095e-05	0.000112623	0.00680752	0.000402739	0.000399785	0.00037682	0.000311418	0.00033494	0.000485541	1.54011	0.000452157	0.618346	4.86042	0.000232237	0.0261531	0.000257805
635	0.953747	0.198179	0.0198696	0.000487764	0.00280751	0.0332216	0.433106	0.073211	0.0101201	4.56911e-05	0.00025596	0.000355057	0.000247313	0.00127209	0.0040889	0.00124504	0.00236213	0.000195528	0.222587	0.000402936	0.105782	0.437294	0.00015494	0.000113931	0.000197779	0.0222699	0.000220289	0.0182485	0.0138432	0.00117374	0.0673763	0.000341993	0.0664629	7.26095e-05	0.000112623	0.000455469	0.000402739	0.139676	0.00037682	0.000311418	0.00033494	0.000485541	1.13392	0.000452157	0.159643	2.45043	0.000232237	0.0239555	0.0361127
640	0.515333	0.0970272	0.00175392	0.000487764	0.292438	0.0301571	0.00117847	0.0812551	0.00978093	2.83456e-05	0.00025596	0.123926	0.000247313	8.38559e-05	0.00820873	0.0020502	0.000995779	0.000195528	0.0119786	0.000402936	0.0784136	1.15587	0.00015494	0.000113931	0.000197779	1.67702	0.000220289	0.0410721	0.000418023	0.00117374	0.000458127	0.000341993	0.0263571	1.28984	0.000201324	0.000606709	0.000402739	3.35165	0.00037682	0.000311418	0.00033494	0.00831883	0.000418147	0.00117529	0.0422756	1.77057	0.000232237	0.00791303	0.0552422
645	0.351278	0.106134	0.327642	0.000487764	0.00216583	0.00200952	0.0589539	0.0795714	0.00910257	2.83456e-05	0.00025596	0.000496442	0.000247313	8.38559e-05	0.00510513	0.0727559	0.00103718	0.000164987	0.000519212	0.000402936	0.0729527	1.58625	0.00015494	0.000113931	0.000197779	0.336154	0.000220289	0.000803691	0.000418023	0.000488632	0.000458127	0.000341993	0.000383963	0.0119354	0.000112623	0.000757947	0.000402739	6.27059	0.00037682	0.000311418	0.00033494	0.000969077	0.000418147	0.283016	0.031948	0.659252	0.000232237	0.0175092	0.0254228
650	0.259721	0.000351225	0.988283	0.000487764	0.590692	0.0197153	0.494309	0.131765	0.00910258	0.000136755	0.000304982	0.000355057	0.000247313	0.000298399	0.0302047	0.0134707	0.000995779	0.000226069	0.0002967	0.000402936	0.0765826	0.000449945	0.000185754	0.000113931	0.000197779	0.00187124	0.000220289	0.000367569	0.000418023	0.000488632	0.000458127	0.000341993	0.000383963	0.225779	0.000112623	0.0237463	0.000402739	4.89058	0.00037682	0.000311418	0.00033494	0.0012592	0.000418147	0.000452157	0.000527464	0.656176	0.000232237	0.00190627	0.00675364
655	0.702922	0.000195547	1.34816	5.09822	0.455759	0.0975752	3.12587	0.0866802	0.00944176	3.2682e-05	0.000501071	0.000355057	0.00328951	8.38559e-05	0.00437602	0.000228003	0.00157544	0.000226069	0.0002967	0.000402936	0.0256036	0.0714327	0.00015494	0.000113931	0.000197779	0.000426335	0.000220289	0.000367569	0.000418023	0.00489289	1.01375	0.000341993	0.0624906	0.0780645	0.000245674	0.000379849	0.000402739	1.2584	0.00037682	0.170748	0.00033494	0.000485541	0.000418147	0.000452157	0.000439942	0.0486285	0.000232237	0.0183882	0.0236837
660	0.321848	0.000195547	3.18584	0.000779953	0.179912	0.317876	2.04739	0.0763912	0.0135119	2.83456e-05	0.000942271	0.000355057	0.00378018	0.000166373	0.00816356	0.00111791	0.00608858	0.000256609	0.0002967	0.000402936	0.00305337	0.00148193	0.00015494	0.000113931	0.000197779	0.000426335	0.000220289	0.000367569	0.000418023	0.000488632	0.0008243	0.000341993	0.172953	0.0288883	0.000134798	0.00151414	0.000402739	7.96899	0.00037682	2.14757	0.00033494	0.000485541	0.000418147	0.000452157	0.000439942	0.305535	0.000232237	0.0242485	0.017239
665	0.197973	0.000195547	1.15337	2.37346	0.00537425	1.12791	1.43038	0.0677859	0.0107985	2.83456e-05	0.000304982	0.000355057	0.000247313	8.38559e-05	1.74692e-05	0.000122061	0.00269338	0.00028715	0.0002967	0.000402936	0.0716999	0.0143593	0.00015494	0.000113931	0.000197779	0.000426335	0.000220289	0.000367569	0.000418023	0.000488632	0.000458127	0.000341993	0.0371285	0.122151	0.000112623	0.00121167	0.000402739	4.20022	0.00037682	0.000373508	0.00033494	0.000775662	0.000418147	0.000452157	0.000439942	1.5199	0.000278485	0.0218312	0.00424737
670	0.846237	0.000195547	1.68876	1.38469	0.0648713	0.0922407	0.00419781	0.0748946	0.00893299	2.83456e-05	0.00025596	0.000355057	0.000247313	8.38559e-05	1.74692e-05	0.0805954	0.00261057	0.000348232	0.0002967	0.000402936	0.0572768	0.0047125	0.000216567	0.000113931	0.000197779	0.000426335	0.000220289	0.000367569	0.000418023	0.000488632	4.75467	0.000341993	0.00618975	0.0409792	0.000112623	0.0013629	0.000402739	1.05538	0.00037682	0.000311418	0.000267955	0.000485541	0.000418147	0.000452157	0.000439942	1.00406	0.000232237	0.0287902	0.0211774
675	0.19255	0.000195547	0.10626	2.61384	0.201499	0.00121503	4.23462	0.0700307	0.00944176	3.2682e-05	0.00025596	0.000355057	0.000247313	0.000463433	0.00661176	0.00747442	0.0020723	0.000317691	0.0002967	0.000402936	0.0451022	0.0240959	0.000185754	0.000113931	0.000197779	0.000426335	0.000220289	0.000512943	0.000418023	0.000488632	0.476942	0.000341993	0.0528652	0.0290309	0.000112623	0.00151414	0.000402739	0.293679	0.00052605	0.000311418	0.00033494	0.000485541	1.60409	0.000452157	0.000439942	0.00538552	0.000232237	0.0245415	0.0228653
680	0.440299	0.000195547	0.462536	0.603957	0.401525	0.00121503	3.2894	0.070592	0.00876341	2.83456e-05	0.00329534	0.156515	0.000247313	0.000545948	0.00706666	0.0565043	0.00352148	0.00028715	0.0002967	0.000402936	0.0210743	2.04064	0.00015494	0.000113931	0.000197779	0.000426335	0.000220289	0.000949061	0.000418023	0.000488632	0.000458127	0.000341993	0.0189472	0.0234702	0.00159836	0.000606709	0.000402739	8.48461	1.08662	0.000311418	0.00033494	0.000485541	4.99127	0.000452157	0.000439942	0.513815	0.000232237	0.0325261	0.0271106
685	1.31728	0.000195547	1.11986	2.91946	0.184609	0.00132853	0.583503	0.0739593	0.0087634	2.83456e-05	0.000550094	0.00396038	0.000247313	8.38559e-05	0.00154022	0.000863654	0.00111999	0.000317691	0.785266	0.00561824	0.0533899	5.52611	0.000185754	0.000136582	0.000197779	0.000426335	0.000220289	0.00160325	0.000418023	0.000488632	0.000458127	0.000341993	0.0305587	0.00936892	0.000112623	0.00310216	0.000402739	2.93327	0.256828	0.000311418	0.00033494	0.000485541	2.25185	0.000452157	0.0383371	1.58355	0.000232237	0.0432944	0.0477745
690	1.00899	0.000195547	2.18246	5.97488	0.232223	0.000988034	0.845615	0.0646057	0.0102897	2.83456e-05	0.000893251	0.000355057	0.000247313	8.38559e-05	0.000824012	0.0080677	0.00559171	0.000256609	0.417842	0.000402936	0.0278201	4.8236	0.00015494	0.000113931	0.000197779	0.000426335	0.000220289	0.00109444	0.000418023	0.0305355	0.000458127	0.000341993	0.0658518	0.0161701	0.000112623	0.0620098	0.000402739	0.000716501	0.0194782	0.000311418	0.00033494	0.000485541	0.0934676	0.000452157	0.0618804	1.21518	0.000232237	0.0300356	0.05381
695	1.92594	0.000195547	1.91472	0.000487764	0.0632285	0.00144203	0.289566	0.0670376	0.008933	2.83456e-05	0.00211881	0.000355057	0.000247313	0.000100359	0.00448248	0.0529446	0.0113884	0.000409314	0.00880781	0.000402936	0.0243187	0.668863	0.00015494	0.456381	0.000197779	0.000426335	0.000220289	0.00298429	0.000418023	0.0559823	0.000458127	0.000341993	0.0556916	0.0273484	0.000112623	0.0222339	0.000402739	2.40372	0.00037682	0.000311418	0.00033494	0.000485541	0.442759	0.000452157	0.0210952	1.2349	0.000232237	0.05648	0.0615334
700	1.72443	0.000195547	3.12555	0.0636006	0.0384339	0.033789	0.000933664	0.0677859	0.0087634	2.83456e-05	0.00525623	0.000849904	0.000247313	0.000166373	0.0010692	0.00719897	0.00704087	0.000378773	0.0406272	0.000402936	0.0156134	1.49082	0.00015494	0.00287741	0.000197779	0.323151	0.000220289	0.00487415	0.000418023	0.00107587	0.000458127	0.000341993	0.0582126	0.014288	0.000134798	0.117061	0.000402739	8.56764	0.00037682	0.000311418	0.000401925	0.000485541	0.121624	0.000452157	0.000439942	1.53367	0.000232237	0.0287902	0.0536054
[truncated: 3 more columns]

## Sheet: Figure 7 Locomotion
time	SZ1	SZ2	SZ3	SZ4	SZ5	SZ6	SZ7	SZ8	SZ9	SZ10	SZ11	SZ12	SZ13	SZ14	SZ15	SZ16	SZ17	SZ18	SZ19	SZ20	SZ21	SZ22	SZ23	SZ24	SZ25	SZ26	SZ27	SZ28	SZ29	SZ30	SZ31	SZ32	SZ33	SZ34	SZ35	SZ36	SZ37	SD1	SD2	SD3	SD4	SD5	SD6	SD7	SD8	SD9	SD10	SD11	SD12
-0.5046	1.66989	0.221676	0.768302	0.457884	1.61671	0.399486	0.143913	6.41988	0.134711	0.310441	0.299187	1.23268	0.232111	0.763461	4.15426	0.187872	0.63983	0.182792	0.374958	7.7787	0.288484	0.783331	0.838966	9.09572	5.87066	0.883958	0.840951	0.885241	0.0893784	0.410669	12.7273	17.2512	0.429557	0.271467	1.03485	4.59953	2.65597	0.0919667	1.48051	0.481941	5.57352	0.235851	0.787621	0.561675	0.798667	0.107031	0.193934	0.447257	0.236645
-0.4988	1.83118	0.206438	0.678587	0.46854	1.67689	1.31199	0.230163	2.49725	0.164393	0.284894	0.267271	1.16916	0.268811	0.518726	3.29967	0.187466	0.699233	0.198511	0.348897	7.60083	0.260027	2.71017	1.47549	16.2455	0.898223	0.948924	1.04118	0.872909	0.0816651	1.62991	8.71289	6.69155	0.395612	0.262479	1.45053	3.96663	5.92253	0.0837217	1.13223	0.7004	21.4206	0.372879	0.942892	0.653873	0.376513	0.110845	0.140394	0.353739	0.145518
-0.493	1.55215	0.185345	0.848354	0.490706	1.40733	1.24339	0.141811	3.37242	0.18599	0.35647	0.224728	1.55045	0.253086	1.51043	1.41098	0.187171	0.643404	0.184283	0.306381	5.06952	0.232779	2.09242	0.651816	28.8267	5.15744	1.11654	0.563987	0.976964	0.0843362	1.10012	21.0236	13.9162	0.346474	0.266317	1.05644	5.39377	5.65852	0.0981347	1.31322	0.989497	0.318561	0.321004	0.76067	0.26067	0.985257	0.146199	0.0961679	0.732242	0.126923
-0.4872	2.32373	0.371617	0.593498	0.454064	1.36917	0.379457	0.153469	6.80255	0.206448	0.4656	0.268214	1.36925	0.264582	2.63787	0.470253	0.197479	0.657661	0.200103	0.305638	6.92056	0.240723	0.680765	0.800168	7.92524	9.29552	0.999194	0.48081	0.876046	0.0804775	0.905096	19.4281	2.93275	0.578209	0.313841	0.929722	5.17598	4.34358	0.0791556	1.7808	2.5212	26.5155	0.303502	0.921079	0.235178	0.419618	0.276383	0.125593	0.77551	0.208486
-0.4814	1.52119	0.35169	0.725532	0.382444	1.35401	2.99929	0.136951	7.0567	0.190957	0.547586	0.306358	1.29329	0.25114	1.54854	0.368352	0.232466	0.578736	0.161828	0.328781	6.52872	0.291253	1.14518	0.847728	22.2774	3.40255	2.04745	0.565618	0.943066	0.0966788	0.633507	13.2353	7.00657	0.478325	1.02283	1.37031	5.53494	1.32903	0.0973537	0.66073	0.603969	21.1752	0.351092	0.791245	0.211021	0.386154	0.108449	0.120536	1.09161	0.1782
-0.4756	2.86262	0.428296	0.653425	0.496336	6.93152	1.19676	0.174148	7.39692	0.167818	0.386726	0.268491	1.5257	0.253633	0.275986	2.22201	0.342539	0.652472	0.211812	0.352547	11.1096	0.24033	1.94531	0.860501	8.30338	7.19324	1.87505	0.590426	0.794538	0.0693945	0.845955	7.7205	1.161	0.332166	0.266871	0.241314	4.52336	0.660974	0.0946494	0.136368	4.19467	0.26656	0.275287	0.754321	0.192154	0.455721	0.133384	0.101049	0.530728	0.128259
-0.4698	1.44921	0.309646	0.653601	0.401887	3.01371	1.2482	0.177374	5.38659	0.237172	0.489128	0.294509	1.00301	0.251489	0.185657	1.63371	0.342397	0.589498	0.219856	0.298089	7.16954	0.235812	0.185462	0.800856	13.385	6.88616	3.08505	3.95263	0.433805	0.0825781	1.03152	15.7341	4.72684	0.359869	0.345941	0.682769	5.81997	0.717505	0.0903999	0.313519	9.38544	17.1138	0.300162	0.802565	0.287386	0.250834	0.147242	0.242115	1.85287	0.351325
-0.464	1.21687	0.41741	0.688881	0.411569	3.59418	0.38498	0.15968	7.35488	0.250183	0.389562	0.259306	1.36695	0.26899	0.152922	2.74126	0.282972	0.5612	0.26971	0.274907	0.931338	0.267797	0.207519	0.88952	9.22282	18.5568	3.29549	0.702155	0.35514	0.180899	4.34395	6.70515	3.41568	0.485091	0.323403	1.12831	5.35218	1.35806	0.10872	0.95638	2.6836	35.0689	0.374725	0.787078	0.229419	0.184409	0.175233	0.127061	2.04	0.182045
-0.4582	0.931683	0.400407	3.16124	0.422356	2.43304	5.48169	0.131467	8.04548	0.242728	0.386601	0.236224	1.7998	0.249398	0.177831	3.54947	0.323024	0.523721	0.25858	0.35765	0.792762	0.254765	0.227724	0.853249	10.4641	2.8637	2.25582	1.45709	0.52239	0.203794	1.78038	10.6977	12.4708	0.432065	0.448713	2.07345	5.33279	21.8492	0.092594	0.716537	5.55734	45.304	0.69785	0.701657	0.153246	0.467656	0.184972	0.134558	1.72091	0.194437
-0.4524	3.31453	0.471013	0.261308	0.405928	3.09377	5.50819	0.17595	4.40199	0.195102	0.489152	0.229012	1.60832	0.273042	0.163663	3.66478	0.343617	0.531592	0.239392	0.220943	0.498578	0.249548	0.190552	0.792828	10.3068	1.85381	1.10553	2.29289	0.62089	0.697696	0.294413	8.69302	16.6904	0.546465	0.231027	0.519342	5.10296	13.0928	0.0894423	1.3478	1.08498	31.2768	1.52222	0.656719	0.153889	0.479496	0.162165	0.102181	4.23137	0.165068
-0.4466	1.17282	9.80333	9.94466	0.4828	2.50042	1.25346	0.132162	6.36902	0.250216	0.405456	1.68001	1.01254	0.242562	0.167488	1.864	0.376511	0.530094	0.171268	0.219997	0.467365	0.282614	0.181754	1.38926	11.8462	1.5093	1.41857	1.71522	0.552163	0.733122	0.214612	6.70012	7.19251	0.446329	0.284614	0.840235	4.57835	8.50638	0.0813466	0.664619	0.677796	26.9462	0.465313	0.468316	0.190874	0.406875	0.0875336	0.105084	0.65846	0.146138
-0.4408	5.42697	35.4398	3.50395	0.398982	1.75786	2.98499	0.124319	2.80815	0.263543	0.535699	0.674287	1.24696	0.218668	0.180025	1.3232	0.341677	0.62775	0.123475	0.261515	0.572784	0.255233	0.182307	0.83758	8.67507	1.05788	1.99664	3.76127	0.625327	0.974197	0.398993	2.50191	10.1733	0.400157	0.276003	2.28843	4.84504	2.79402	0.136345	0.944598	0.82614	0.546178	0.997079	0.322496	0.215207	0.174419	0.0883092	0.165764	1.33341	0.162286
-0.435	6.50189	31.9357	1.49939	11.472	2.41553	2.95288	0.353707	3.60804	0.19508	0.440748	0.95827	1.5901	0.330419	0.181524	0.365338	0.308777	0.512723	0.11994	0.308564	0.477123	0.258362	3.63381	0.984163	17.3419	1.96417	1.83225	1.27776	0.498985	0.846148	3.40687	5.71	13.9509	0.369311	0.300365	2.89312	5.5022	1.97637	0.195397	0.703328	1.55601	2.00456	0.873928	0.436314	0.272203	0.149252	0.0891818	0.173254	5.75724	0.18436
-0.4292	4.76745	30.0984	2.04681	0.685633	1.37863	2.08862	0.917028	0.50634	0.169274	0.521319	1.13727	1.50643	0.304084	0.20884	0.362691	0.406293	0.481804	0.134277	0.354651	0.411289	0.268774	2.73367	0.814625	7.1338	15.2627	3.18399	1.22609	0.758312	0.826782	9.56163	3.56785	6.26622	0.246651	0.310635	2.42063	6.01446	5.27106	0.157164	0.621629	0.759547	0.867042	1.06268	0.468753	0.13008	0.153895	0.22932	0.14585	1.44451	0.124615
-0.4234	1.88802	11.3566	4.73876	1.93463	4.34957	4.70266	0.616215	0.790442	0.179463	0.385217	0.539212	1.51439	0.301569	0.173439	0.332709	0.451731	0.545951	0.102354	0.315529	6.29882	0.274495	5.18798	1.04108	1.26938	8.09977	2.41193	1.57044	0.971573	0.562479	7.1585	1.52594	4.58294	0.33798	0.278554	2.16318	2.86067	1.23135	0.156367	1.35699	0.887193	0.330523	4.7142	0.5256	0.206078	0.158931	0.233805	0.144064	3.62647	0.130557
-0.4176	3.40448	15.7462	0.568697	1.79191	3.49549	1.23683	0.854496	0.956484	0.238362	0.412331	0.931013	1.53672	0.262177	0.248837	0.364857	0.641888	0.511479	0.0990612	0.293465	0.733412	0.280971	3.99221	1.41877	0.46928	1.34001	3.56705	0.930072	0.963008	0.963888	0.370754	4.64903	0.568751	0.413582	0.213307	0.784194	2.60304	0.420951	0.162691	1.61273	2.14206	0.14733	1.50945	0.462042	0.146752	0.179847	0.104666	0.309446	4.43323	0.112652
-0.4118	3.65493	18.6626	0.714345	0.576767	1.42787	1.20139	0.663285	1.53965	0.215652	0.414586	0.380353	0.962598	0.300428	0.198038	0.360318	0.463637	0.582675	0.166041	0.286713	0.687916	0.206093	2.0014	1.06609	0.26888	14.2852	3.32743	1.17566	0.952142	1.0214	0.25958	2.55009	7.14886	0.256617	0.175286	0.25394	4.10816	2.4288	0.162244	2.24029	1.27889	9.31674	2.54528	0.363882	0.13284	0.186968	0.154654	0.131634	9.61557	0.103565
-0.406	6.72709	11.3091	0.617962	0.503859	1.51446	2.92789	0.466443	1.0382	0.215128	0.353519	0.229149	1.43093	0.316589	0.288288	0.401851	0.462628	0.552018	0.192547	0.312437	0.465229	0.264555	5.04427	1.14611	0.296001	13.9681	1.50383	0.409149	1.01973	0.802474	0.304488	2.529	2.63125	0.185417	0.129191	0.218167	3.66633	2.87449	0.174216	0.511599	2.66092	8.19849	1.43781	0.440415	0.240195	0.189232	0.168774	0.120769	8.15302	0.102175
-0.4002	10.4939	4.36577	0.673032	0.501718	1.54242	7.00144	0.571866	0.575564	0.273376	0.380597	0.264796	1.39413	0.24351	0.238219	0.386539	0.496134	0.527264	0.16225	0.278261	0.379307	0.244191	0.401256	1.49675	0.328186	14.0796	9.46939	0.966969	1.22407	2.10342	0.408402	7.84107	14.2902	0.169668	0.139072	0.236873	2.91054	2.50844	0.140105	1.57816	0.965449	22.4469	2.87967	0.490722	0.169819	0.160521	0.122287	0.112441	3.15354	0.142439
-0.3944	12.2416	7.93587	0.594333	0.539456	1.47048	0.441262	0.42312	0.347018	0.350766	0.367619	0.265197	0.929069	0.238525	0.196881	0.354916	0.253668	0.592316	0.199	0.375121	0.513245	0.235722	0.286713	1.3447	0.476925	10.1735	6.46513	0.188353	0.726226	1.07854	0.890473	2.51904	8.55573	0.189368	0.296852	0.252942	3.14526	1.14823	0.168653	1.45584	1.6923	18.5176	0.604459	0.511641	0.213156	0.158361	0.266782	0.108442	7.03924	0.112853
-0.3886	10.2499	24.9633	0.566157	0.51974	1.4729	7.47182	0.501841	0.354	0.251041	0.364388	0.23611	1.1223	0.291212	0.185254	0.42915	0.247988	0.51684	0.183952	0.575063	0.674345	0.262786	0.310587	1.72522	0.398598	6.69297	2.70758	0.151774	0.789651	0.553604	0.846452	7.90722	4.98291	0.152006	0.257794	0.261722	3.90332	3.66803	0.154067	0.632931	0.487527	30.2803	0.177918	0.479972	0.212486	0.152031	0.690457	0.24314	19.8186	0.103713
-0.3828	11.0176	33.277	0.678861	0.417006	1.65886	8.00911	0.508414	0.348532	0.459216	0.40448	0.28809	1.06248	0.31164	0.159332	0.383107	0.472345	0.548413	0.15024	0.681269	0.566618	0.232199	0.274965	0.64862	0.315307	10.192	9.27051	0.135356	1.82997	0.837269	0.515195	4.70356	2.97896	0.181862	0.185107	0.267156	4.14686	4.1497	0.156511	0.965475	0.557934	28.6631	0.281855	0.484905	0.281339	0.1728	0.724168	0.235209	6.04188	0.114118
-0.377	3.05424	15.2373	0.748778	0.543881	1.27943	6.2395	0.358854	0.346724	0.400716	0.381011	0.246384	1.07357	0.271994	0.221838	0.421729	0.19861	0.54559	0.203446	0.65935	0.561029	0.25972	0.250437	0.743004	0.371145	14.3302	14.0869	0.108419	3.97868	0.736006	0.659205	1.58716	2.83679	0.169305	0.204419	0.28072	5.3873	3.39515	0.193509	2.02453	1.38895	27.0459	0.261594	0.488136	0.339745	0.195271	1.38499	0.232531	7.0213	0.101977
-0.3712	9.35406	18.6076	7.06664	3.8985	1.60485	4.70852	0.397126	0.377304	0.728109	0.445122	0.26969	0.980474	0.359481	0.336321	0.392339	0.193487	0.506949	0.185253	0.60271	0.613473	0.263188	0.297896	1.04896	0.36084	12.367	8.01069	0.115889	1.32411	0.716595	0.80591	4.70136	5.68569	0.179568	0.404962	0.271993	4.4712	3.02109	0.168732	2.17839	1.24328	6.24954	0.199528	0.651937	0.373272	0.194853	1.76509	0.245283	17.458	0.106554
-0.3654	6.07819	14.6818	1.21473	1.30534	1.32581	0.516751	0.477038	0.363905	0.806753	0.41067	0.269506	0.660526	0.257417	0.230988	0.421907	0.193582	0.454869	0.191171	0.723937	0.515276	0.262769	0.267606	0.783085	0.289741	11.9046	8.07933	0.133005	1.48517	0.751879	0.547153	1.47896	6.40542	0.17668	0.181171	0.180642	4.66826	1.24967	0.191432	2.73412	2.80017	6.30875	0.121814	0.67087	0.443257	0.183112	1.65953	0.222684	18.9924	0.104644
-0.3596	6.1299	10.6803	2.38466	11.0632	1.38626	5.19986	0.448999	0.366252	3.08373	0.391887	0.287079	0.62265	0.317243	0.210137	0.350931	0.163394	0.455086	0.194998	0.575141	1.83911	0.27588	0.22136	0.861432	0.522727	10.1955	3.6246	0.121807	1.51814	0.47187	0.545965	0.436969	10.5346	0.237507	0.173094	0.209383	3.84013	1.70564	0.190518	2.83287	6.44214	1.84438	0.113846	0.657992	0.428418	0.193398	1.10261	0.203185	8.5063	0.111644
-0.3538	8.29547	25.2499	11.0221	7.9443	1.33076	1.36789	0.622878	0.346392	0.356903	0.39322	0.292429	0.971265	0.270942	0.515453	0.334432	0.17009	0.515247	0.180375	0.477778	0.532101	0.288245	0.266518	0.815939	0.54316	16.8275	8.55678	0.12435	0.116824	0.372593	0.298744	3.5704	4.01581	0.214151	0.171025	0.220661	4.00258	2.22009	0.171657	1.06988	3.40021	8.60577	0.10908	0.497623	0.369231	0.186736	1.20782	0.140997	12.7182	0.106472
-0.348	4.40047	18.8816	6.16849	10.1253	1.57567	0.705236	0.51879	0.355345	0.293123	0.358122	0.196774	1.09399	0.292675	0.174558	0.405298	0.291658	0.711688	0.257713	0.555302	0.315422	0.829982	0.256545	0.934512	0.397	5.74823	4.6385	0.132121	0.131186	0.513436	0.314986	0.484584	4.3271	0.251319	0.143988	0.197997	4.14703	2.82733	0.268341	2.87694	2.0901	1.04849	0.1124	0.507701	0.311682	0.174151	1.38139	0.320708	4.97799	0.109469
-0.3422	6.35265	8.23854	6.40313	2.88796	1.51164	0.387028	0.502137	0.340932	0.302505	0.377352	0.2343	1.4306	0.242236	0.331623	0.424174	0.204838	0.668911	0.229389	0.614031	0.424364	1.20655	0.254828	1.0914	0.529536	18.0708	1.66211	0.107518	0.122591	0.43637	0.398845	2.55742	5.17169	0.208785	0.153156	0.210127	4.65713	2.12213	0.219031	3.15673	0.632782	3.11748	0.280752	0.437635	0.400868	0.162699	0.98717	0.309098	13.3857	0.109266
-0.3364	5.49024	21.4768	11.4632	9.22506	1.46143	6.02425	0.526634	0.329973	0.206867	0.365595	0.23016	1.26498	0.260733	0.250251	0.414786	0.189531	0.662851	0.135476	0.712262	0.521946	0.783201	0.271808	0.831593	0.596103	28.6024	5.68626	0.122874	0.139568	0.39052	0.346944	5.48656	8.95175	0.219704	0.241206	0.214584	3.41905	1.78376	0.19695	2.55978	0.725321	11.3391	0.189496	0.400603	0.300477	0.193854	0.74398	0.238336	14.4106	0.148947
-0.3306	2.48492	19.9494	4.5735	0.499871	1.69072	3.38155	0.4089	0.296635	0.199155	0.296308	0.248931	1.43969	0.241169	0.243987	0.532504	0.321276	0.823701	0.206542	0.632936	0.457813	0.855268	0.271276	5.41736	0.454122	26.7944	7.2838	0.157757	0.132536	0.443852	0.432029	11.6367	3.83495	0.299004	0.192809	0.212178	4.56343	1.02761	0.204188	3.45476	3.16771	11.2291	0.185024	0.355466	0.299814	0.20836	0.892306	0.279062	8.52848	0.124302
-0.3248	4.86749	11.4604	1.87253	5.05539	1.5211	1.24427	0.400857	0.355698	0.195499	0.480711	0.223628	1.75891	0.327741	0.269851	0.383387	0.422156	1.49946	0.228391	0.71157	0.592064	0.954838	0.318963	0.210793	0.386701	17.6011	6.43096	0.152294	0.127291	0.448047	0.408193	2.51326	0.833403	0.250232	0.266777	0.227821	4.69619	4.59317	0.192657	3.49686	2.39466	11.1018	0.192055	0.382708	0.311803	0.17665	0.691822	0.259329	14.1992	0.115703
-0.319	2.80856	16.1784	0.642241	3.89402	1.58581	1.12741	0.96226	0.334393	0.222698	0.367684	0.213064	1.12723	0.318088	0.234112	0.423502	0.364685	1.92146	0.249521	0.66403	0.741693	0.674972	0.302642	0.268789	0.322635	13.596	2.59604	0.147028	0.123667	0.465337	0.321182	15.8628	1.86981	0.461583	0.274841	0.246363	3.82869	10.672	0.200025	2.92571	1.18964	0.535953	0.192679	0.39229	0.294031	0.344408	2.00299	0.258953	11.1975	0.114899
-0.3132	3.55803	12.5901	0.590456	0.688184	1.47488	4.17723	0.447513	0.302599	0.19498	0.291617	0.238042	1.25522	0.260415	0.166804	0.448227	0.395901	1.57592	0.23303	0.530908	0.615914	1.10431	0.267043	1.31297	0.441824	15.3998	4.63598	0.135192	0.109924	0.475455	0.175347	8.94947	1.8953	0.779298	0.259386	0.577266	3.19176	0.678762	0.158421	1.4201	3.83321	0.16399	0.28008	0.314462	0.235963	0.285316	0.894122	0.304448	29.8986	0.108649
-0.3074	1.11559	13.0251	0.649333	3.21074	1.35799	1.05391	0.28567	0.316385	0.205557	0.324003	0.230913	1.24238	0.27683	0.167218	0.430372	0.344349	0.758914	0.244005	0.514364	0.589575	1.24533	0.232747	0.989196	0.308646	27.0375	8.14213	0.137666	0.0966801	0.406346	0.351154	4.14645	2.76974	1.06684	0.253461	1.1634	3.67766	0.157705	0.155784	1.78596	2.73938	7.62302	0.260934	0.376936	0.243262	0.249703	1.10963	0.282508	23.6656	0.120143
-0.3016	3.11871	9.59531	0.653906	6.21335	1.43182	0.72553	0.518499	0.337257	0.196695	0.388118	0.205863	0.450951	0.241513	0.174695	0.396832	0.46973	0.87484	0.222984	0.676157	0.435799	1.92558	0.263688	3.40884	0.214461	14.7242	5.85985	0.16385	0.090844	0.432324	0.322844	7.05665	1.88448	0.774336	0.310927	0.258627	4.77629	0.481576	0.183443	1.11632	3.18653	1.38598	0.238097	0.380557	0.289854	0.231646	1.0757	0.268921	4.62884	0.124286
-0.2958	1.22494	10.5518	0.759338	0.468842	1.45072	1.07308	0.893232	0.313879	0.193294	0.281007	0.258415	1.32931	0.235947	0.205098	0.37286	0.325984	2.44362	0.193127	0.458561	0.617589	0.823436	0.296519	1.04144	0.259204	25.0824	4.83478	0.146698	0.111504	0.415887	0.237645	22.1416	0.897549	0.945111	0.239211	0.266865	2.75311	0.494227	0.152197	1.46446	1.01409	8.85299	0.396301	0.29722	0.285142	0.224991	1.33649	0.154285	5.38086	0.133081
-0.29	2.09971	6.20476	0.676125	1.72775	1.71177	8.45581	0.420831	0.372064	0.175124	0.300616	0.267722	1.26531	0.231796	0.21753	0.303535	0.417919	1.72971	0.188186	0.414321	0.559456	0.657928	0.2485	0.09273	0.196537	23.2841	7.0253	0.150926	0.10807	0.475293	0.597864	9.42039	1.76185	0.393721	0.23879	0.241575	3.93082	0.557816	0.162239	1.03788	1.49338	6.74549	0.364925	0.307846	0.294208	0.215249	1.27804	0.10551	0.314375	0.131539
-0.2842	1.12898	6.27233	0.651363	4.84012	2.4135	10.2212	1.14857	0.38282	0.168788	0.349431	0.256173	1.2385	0.271494	0.320851	0.400164	0.533937	1.37046	0.19108	0.345262	0.677311	1.09901	0.242173	0.21684	0.218813	26.089	2.38839	0.139007	0.100783	0.40048	0.624689	11.6444	1.79229	0.254042	0.28598	0.26343	4.59232	0.673614	0.140505	0.487587	0.564086	0.219821	0.350415	0.326706	0.260281	0.182362	1.26586	0.103942	0.412137	0.124787
-0.2784	9.2092	7.70113	0.646666	0.450774	1.43846	2.25841	1.01401	2.83811	0.161471	0.306682	0.208901	1.62248	0.259859	0.622449	0.46228	0.433108	1.82491	0.257752	0.467646	0.464296	0.88199	0.244885	0.066093	0.279978	21.7128	5.77462	0.129516	0.109382	0.53937	0.267214	15.5548	0.87865	0.23822	0.191951	0.2326	5.02673	0.314273	0.13302	2.22314	0.878459	0.220735	0.296725	0.321351	0.293551	0.198593	0.5097	0.24248	0.370913	0.125526
-0.2726	14.4803	8.23734	0.575064	0.382226	1.52543	4.81436	1.4116	2.13405	0.178017	0.318413	0.262034	1.25225	0.302629	0.582349	0.272157	0.426936	1.37722	0.192453	0.402516	0.550504	0.735953	0.261956	0.09962	0.265639	19.1662	5.06098	0.121008	0.102615	0.563575	4.0988	5.36617	0.820198	0.403102	0.172212	0.282999	5.40915	0.689651	0.138505	2.24681	1.3279	0.234198	0.130306	0.319665	1.81326	0.217523	0.775628	0.327088	0.223133	0.125438
-0.2668	6.97765	8.09907	0.722769	0.43707	1.4315	5.93437	1.11862	2.49914	0.195328	0.326842	0.272677	1.06162	0.299408	2.2828	0.340886	0.340083	1.79752	0.217545	0.453816	0.689373	0.616456	0.271758	0.123851	0.290864	22.1246	4.36513	0.137954	0.102248	0.619401	0.72723	3.40462	2.66798	0.368738	0.229273	0.196227	4.8919	0.790423	0.167542	2.26787	1.04621	8.11568	0.132024	0.360675	0.277305	0.290694	0.589999	0.198136	0.333891	0.139847
-0.261	10.0157	6.73916	0.571949	0.438215	1.49474	6.94823	0.733819	5.00279	0.175468	0.335185	0.316024	1.1947	0.311061	0.300544	0.750512	0.554126	0.934084	0.202899	0.504751	0.403166	0.62433	0.262912	0.126689	0.277257	10.3187	4.70228	0.137326	0.107166	0.575775	0.860035	5.38971	2.77992	0.364125	0.264788	0.296783	4.42374	0.725093	0.137509	2.51273	1.33395	2.90375	0.124548	0.440907	1.71369	0.21445	0.549946	0.151651	0.282099	0.118397
-0.2552	13.0512	13.1064	0.626825	0.408559	1.72281	0.732177	4.52658	1.64511	0.186875	0.288093	0.274205	1.75398	0.300485	0.284358	1.64818	0.463747	1.34247	0.178035	0.324105	0.639842	0.922801	2.87408	0.103498	0.255627	13.9736	2.76539	0.149946	0.109568	0.429843	0.438559	20.1307	3.75923	0.390681	0.900916	0.879785	4.28324	0.663464	0.174627	2.11679	1.35296	1.58605	0.156374	0.511283	0.260095	0.255825	0.638355	0.195787	0.463647	0.119226
-0.2494	10.2477	11.306	0.608622	4.0902	1.51411	10.2268	0.699532	2.07267	0.185261	0.330459	0.283303	0.47412	0.328556	0.279587	1.62973	0.592176	0.860191	0.188305	0.369324	0.61297	1.65514	1.22686	0.060754	0.220355	4.05886	7.0708	0.171241	0.1056	0.404995	0.911155	9.23788	2.8964	0.390887	0.325692	0.549227	5.31643	0.857848	0.180823	2.71595	1.50952	6.60231	0.245872	0.443249	1.77729	0.233081	0.509557	0.181248	0.315525	0.103965
-0.2436	2.97774	12.5062	0.619004	5.18611	1.54571	5.10705	0.968663	1.57276	0.191207	0.368602	0.334519	1.49119	0.192346	0.276909	1.48438	1.89061	0.478208	0.149369	0.40141	0.421728	0.449861	1.4842	0.298172	0.25315	3.95091	3.93305	0.142968	0.116641	0.376186	5.18637	11.0376	1.92065	0.385723	0.244361	3.25002	4.63552	0.694539	0.131773	0.753099	1.51206	0.31964	0.365306	0.4688	0.28541	0.286427	0.402464	0.108761	0.384359	0.11432
-0.2378	9.3335	10.8226	0.695211	0.512846	1.44947	8.78504	0.633775	2.92884	0.258207	0.385402	0.375524	2.31615	0.184992	0.296097	1.28791	4.64931	0.402323	0.287658	0.374454	0.46113	0.549075	7.63813	0.175808	0.329348	8.36996	8.16203	0.131238	0.118242	0.530532	10.2037	12.173	1.69143	0.464639	0.217188	1.49018	3.90999	0.448337	0.172616	0.103926	1.17801	0.170179	0.514268	0.460389	0.297314	0.253337	0.780569	0.134537	1.28563	0.15269
-0.232	7.12755	9.35892	0.595868	1.44222	1.35775	10.004	0.907953	5.32251	0.226842	0.262341	0.37115	1.47491	0.186572	0.314341	2.16858	5.06292	0.426004	0.783821	0.353408	0.527435	0.843891	5.774	0.223337	3.17432	3.38577	10.12	0.145943	0.110121	0.539199	4.42478	10.8642	1.82906	0.384821	0.139559	0.673818	5.32853	0.518054	0.207675	0.32124	1.6712	2.34807	0.236872	0.442675	0.268023	0.213467	0.453238	0.117102	0.32045	0.116972
-0.2262	5.82723	7.73839	0.703233	0.455623	1.51353	8.36908	2.40154	5.41479	0.966568	0.272027	0.262076	1.00548	0.178724	0.251553	1.56357	4.1064	0.28366	0.22212	0.40772	1.03335	0.956232	0.742399	0.253882	2.65582	0.884772	6.60774	0.141016	0.1163	0.47435	3.04844	16.5411	2.73442	0.339612	0.135922	0.39267	4.22821	0.588647	0.183787	1.4208	1.95989	26.3733	0.193637	0.49618	0.299633	0.226282	0.372559	0.231927	0.300916	0.115186
-0.2204	3.95576	9.2209	0.715082	0.354425	1.32708	15.322	2.36553	4.90805	1.5598	0.320473	0.335602	0.926383	0.196112	0.261755	3.17705	6.05447	0.356963	0.176941	0.331818	4.42842	0.805811	0.824684	0.118232	4.94409	4.9888	5.74083	0.163715	0.263863	0.363301	1.47764	17.8057	2.75054	0.302596	0.134076	0.35959	3.92335	0.565096	0.310822	1.31272	1.02348	22.3138	0.180568	0.471421	0.312919	0.2413	0.433684	0.201789	0.373556	0.0989545
-0.2146	1.79034	10.1581	0.646246	0.375426	1.43153	14.0954	0.757903	2.32361	0.67975	0.245253	0.361673	1.12577	0.205458	0.301303	3.10389	5.74622	0.422266	0.195221	0.276634	0.273937	0.658943	0.748875	0.111514	13.3753	2.48955	3.77003	0.173717	0.103608	0.436	0.559753	11.6741	4.69044	0.365405	0.101803	0.522902	5.46848	0.586466	0.241895	1.87279	1.05952	8.27614	0.128468	0.499167	0.409377	0.265635	0.521959	0.239194	0.387153	0.130425
-0.2088	3.47908	9.47625	0.72084	0.375373	1.30923	8.81299	2.46636	1.95716	0.441853	0.357911	0.393056	2.00127	0.177401	1.47226	2.61439	2.31789	0.303807	0.198544	0.352993	0.583699	2.30041	1.89098	0.104338	6.73756	4.44734	3.62816	0.131698	0.100249	0.423551	2.08971	9.75529	2.74733	0.390492	0.0968032	0.487121	5.91206	0.430132	0.245058	2.57729	1.25406	0.355605	0.115397	0.508726	0.221113	0.249556	0.564759	0.176622	1.34567	0.105027
-0.203	0.768788	12.2985	0.581536	0.381341	1.4283	12.8611	1.0075	0.704668	0.79656	0.333171	0.37908	1.56015	0.190741	13.255	6.33368	0.752774	0.364648	0.303872	0.389215	1.97266	2.42645	1.50732	0.101841	4.16952	4.10387	3.92163	0.117148	0.0905148	0.471685	3.62172	10.5666	3.69274	0.330959	0.108066	0.427005	2.17733	0.410385	0.259408	1.96867	1.37412	0.36695	0.139796	0.443371	0.252599	0.418691	0.610637	0.148316	0.303179	0.16912
-0.1972	0.574132	5.28931	0.73249	0.371313	1.58829	8.86386	1.02281	2.74616	0.736855	0.261293	0.393577	2.12531	0.245247	2.82428	6.30971	0.565612	0.347933	0.2179	0.399969	2.24749	1.0689	3.23044	0.093371	5.57568	3.6247	4.99168	0.142801	0.0861919	0.392122	1.03921	1.92077	2.7248	0.350616	0.114045	0.259652	2.85223	0.47119	0.291859	2.22072	1.21794	0.4142	0.194944	0.426965	0.244582	0.209398	0.653714	0.157072	0.341023	0.110175
-0.1914	0.262073	10.5767	0.626376	7.43062	1.29212	8.31996	1.09868	0.758365	0.94804	0.293023	0.312927	0.385172	0.190634	2.93799	6.13749	0.882056	0.365198	0.183961	0.414439	2.16152	6.17657	4.39497	0.076208	4.28029	3.32602	8.31848	0.126531	0.0812225	0.459969	2.88039	7.71913	1.74023	0.37535	0.151294	0.254067	4.53905	0.505776	0.277504	2.36035	1.66259	0.472195	0.227772	0.516538	0.279891	0.232815	0.511658	0.157909	1.25251	0.103533
-0.1856	0.224833	9.11996	0.575212	0.464522	1.40368	17.2476	1.16032	0.259027	0.701511	0.293955	0.340079	1.8156	0.19934	49.1392	5.77275	0.81693	0.350525	0.21257	0.391711	1.27038	0.892499	1.80526	0.091907	2.48496	8.37612	5.79332	0.141091	0.0916049	0.463832	8.29648	7.91894	1.65826	0.493193	0.140854	0.301043	6.27982	0.315653	0.27849	2.19912	1.21071	0.333763	0.230483	0.388865	0.314299	0.22332	0.589507	0.165969	0.403232	0.131289
-0.1798	1.60496	7.32019	0.586934	0.3486	1.56115	17.646	1.27266	0.282251	0.654019	0.234219	0.36159	7.0671	0.230659	14.9234	5.03455	0.731087	0.357198	0.206812	0.38002	0.651314	0.216606	2.28729	0.0893	11.7175	1.36765	6.02841	0.132699	0.106487	0.508745	0.679432	13.3825	0.783439	0.51117	0.14775	2.35487	4.75315	0.311012	0.323507	2.58067	1.19152	0.314057	0.209685	0.430448	0.242995	0.240139	0.555279	0.106322	0.408041	0.150602
-0.174	3.53517	4.70488	0.721654	0.440289	1.53493	12.7045	0.418199	0.366662	0.800505	0.380046	0.380633	5.87289	0.352604	0.539344	6.58691	0.455444	0.397731	0.228999	0.338146	5.34098	0.161737	3.81786	0.062398	7.40881	17.8586	9.51998	0.132466	0.0928701	1.43486	8.78391	3.46614	0.8277	0.572523	0.139201	1.55557	5.11678	0.443063	0.22022	1.59169	0.875031	0.346787	0.202125	0.385273	0.251513	0.232482	0.378427	0.117438	0.3333	0.125535
-0.1682	1.47416	8.08538	0.726353	0.431001	1.24082	3.49176	1.16669	1.23205	0.755226	0.291089	0.338148	8.10905	0.221323	0.30938	2.00304	0.758166	0.305002	0.217688	0.542842	15.3213	0.153313	5.65089	0.076587	10.2221	4.2974	9.96422	0.150589	0.0981611	0.994896	7.3013	14.4915	0.763767	0.488649	0.146819	2.02721	5.34887	0.514667	0.231255	2.68128	1.20716	0.36188	0.195858	0.28778	0.253346	0.220722	0.483226	0.128324	1.10497	0.107156
-0.1624	2.51033	2.08644	0.724565	0.396104	1.43596	8.07685	1.33256	0.854995	0.593979	0.287165	0.326829	12.4422	0.253281	0.166802	0.158777	0.763741	0.291831	0.196716	0.603649	3.04023	2.16891	2.96987	0.090603	7.005	0.372486	12.7902	0.128693	0.109717	1.96633	0.966721	11.5936	0.728174	0.555514	0.145044	1.13787	5.61299	0.327817	0.251703	2.11247	1.33999	0.321884	0.213081	0.24186	0.264595	0.204223	0.84459	0.124468	4.12033	0.120901
-0.1566	1.62033	0.292991	0.662385	0.380926	1.36152	3.67952	0.261766	5.04913	14.1082	0.272492	0.316648	8.89816	0.177186	0.214585	0.190769	1.11557	0.29225	0.270006	0.808982	1.07833	2.75586	3.66771	0.087186	3.77419	4.76405	8.16677	0.147623	0.100729	2.20309	1.25351	20.1299	0.727581	0.411384	0.146814	2.00521	6.42033	0.305606	0.239258	2.54076	1.49334	0.44057	0.211279	0.238579	0.209925	0.238986	1.30727	0.226664	3.70041	0.113605
-0.1508	3.53292	3.16716	0.704135	0.42014	1.51538	0.817836	0.216139	0.636295	2.8508	0.300266	0.299635	8.89171	0.210868	0.287372	0.222194	1.28881	0.313594	0.190003	0.678058	0.603071	2.95188	2.84941	0.079664	5.05399	5.17647	14.8802	0.143776	0.102233	1.72145	1.08047	11.23	2.81657	0.385595	0.131376	1.92527	5.08416	0.357809	0.240259	2.92239	1.82578	0.383802	0.224461	0.31536	0.254678	0.233772	1.79938	0.187846	0.192917	0.127665
-0.145	0.250834	7.00662	0.534591	0.416637	1.43561	1.16126	0.143817	0.896561	0.736806	0.232972	0.349576	18.9384	0.206483	0.201278	0.234246	3.06607	0.329493	0.187818	0.59408	1.17027	2.09462	3.13653	0.103698	4.75546	0.766178	18.4551	0.149512	0.110203	0.785916	0.472017	7.27919	3.79914	0.318136	0.141049	2.27331	5.93145	0.226383	0.28276	1.76432	1.21308	0.43752	0.198472	0.401563	0.262856	0.231873	2.88436	0.226366	1.17291	0.107788
-0.1392	1.29571	8.90678	0.58311	0.35071	1.45109	10.1205	0.112317	1.08359	0.594208	0.298669	0.301654	3.60813	0.191957	0.307869	0.998203	4.44406	0.390787	3.51082	0.670668	1.93128	0.384336	0.6908	0.139112	8.41634	0.636759	14.58	0.138846	0.0946262	0.296313	1.15737	5.74357	1.66037	0.285836	0.129271	2.76048	6.58271	0.243965	0.286694	3.17297	1.95969	0.505257	0.288358	0.389588	0.212919	0.232581	1.73547	0.26186	0.355819	0.113532
-0.1334	0.461584	5.35627	0.73699	0.377958	1.37608	2.04856	0.111268	0.541576	0.638427	0.316936	0.298621	14.7372	0.161817	0.199842	1.93353	1.37013	0.30603	2.2377	0.621313	2.15313	0.231299	2.37891	0.152039	14.9212	0.594713	11.5116	0.176257	0.152553	0.308823	1.91566	3.98333	3.68535	0.380337	0.159672	2.50007	5.40619	0.163885	0.288488	1.99411	2.14391	0.335834	0.235179	0.323444	0.277192	0.283959	0.12886	0.26473	0.298406	0.11031
-0.1276	2.42118	8.85657	0.553815	0.421149	1.37628	2.17555	0.108678	0.418071	0.728653	0.330304	0.2729	10.7758	0.152482	0.177402	4.13976	2.51704	0.268689	2.487	0.542869	0.825198	0.190077	0.911802	0.118617	10.7214	0.466483	9.2232	0.158543	0.135549	0.445235	2.01047	6.56594	4.65451	0.372904	0.131959	2.35843	5.81584	0.139337	0.232508	0.73243	1.0554	0.381408	0.165333	0.279183	1.64305	0.271107	0.101963	0.109435	0.322075	0.11771
-0.1218	5.77199	7.25626	0.596402	0.44118	1.61671	1.27055	0.442094	0.262015	0.401799	0.343814	0.373255	7.96321	0.174563	0.126832	1.92344	3.63169	0.286622	3.62999	0.47764	1.28423	0.298236	0.793355	0.112445	20.0799	0.541316	12.6386	0.104166	0.134693	0.510908	0.473058	12.743	3.79418	0.362281	0.118397	2.98482	6.46334	0.218709	0.298558	0.187577	1.3471	0.299836	0.185392	0.242232	4.4173	0.236381	1.36725	0.127917	0.237526	0.107939
-0.116	3.24266	1.12088	0.631709	0.505189	1.5276	11.962	0.230113	0.134421	0.789788	0.396927	0.402124	6.07638	0.210413	0.165181	0.171164	3.92949	0.259563	4.25934	0.448052	2.29818	0.216811	0.697189	0.186243	10.3383	0.751021	11.44	0.150615	0.104091	0.700416	0.585225	14.7181	0.803089	0.374198	2.60823	2.94139	5.81028	0.186842	0.254726	0.18455	0.880132	0.454014	0.170657	0.256502	15.2146	0.215491	2.72261	0.0923686	0.218968	0.100417
-0.1102	0.656482	1.79186	0.682392	0.384528	1.55309	6.16767	0.0801412	0.205953	0.792776	0.35386	0.3749	25.2033	0.331599	0.204861	0.179707	3.19212	0.413105	0.16031	0.440291	1.56091	0.223777	1.55239	0.101721	8.95086	0.997663	7.51866	0.115647	0.103967	1.22057	0.12785	15.6582	0.718737	0.410333	2.97401	1.49914	5.48258	0.140409	0.253243	0.318803	0.891086	0.517335	0.157442	0.281222	26.1964	0.24084	5.30427	0.0801143	0.369698	0.0821794
-0.1044	0.151757	0.24872	0.667292	0.430009	1.68859	10.1262	0.118368	0.13962	0.592471	0.296194	0.257487	2.2524	0.266599	0.442732	0.397499	3.03271	0.425558	0.761637	0.572797	2.22213	0.223139	2.08148	0.120717	13.1338	0.731204	7.45787	0.130403	0.115757	1.47329	0.129899	15.8724	2.82251	0.387886	2.37478	1.49965	5.49652	0.217427	0.269064	0.643037	1.04229	0.469427	0.173066	0.374027	23.1139	0.280342	0.944952	0.0992452	0.225162	0.0860956
-0.0986	0.264202	0.609986	0.715684	0.343089	1.31789	12.1735	0.098687	0.104269	0.58334	0.319824	0.263427	13.9302	0.21986	0.505167	0.410839	2.23303	0.447918	0.145593	0.65747	0.628911	0.258884	0.536519	0.123414	10.7183	0.667095	8.84095	0.101706	0.098366	1.01175	0.118386	4.77501	1.83372	0.387166	2.30373	2.16836	5.46959	0.189653	0.266646	0.20374	0.887868	0.553307	0.150682	0.565564	13.7721	0.310229	3.38101	0.104249	0.285589	0.125561
-0.0928	0.737106	0.800819	0.734111	0.369063	1.4357	9.64926	0.115766	0.0935047	0.81101	0.424488	0.205955	15.8333	0.269422	0.450964	0.175555	0.995627	0.465872	0.211598	0.673857	0.466959	0.239537	0.59614	0.162989	14.286	0.77756	4.61913	0.111926	0.104055	3.45303	0.223774	8.06734	0.751281	0.392439	2.87847	1.73426	5.45514	0.169963	0.257308	0.325521	0.905399	0.540611	0.160836	1.16174	12.4312	0.222799	1.25122	0.0972446	0.290224	0.112055
-0.087	1.20206	8.28794	0.609441	0.370791	1.43537	10.2539	0.353487	0.104919	0.351016	0.459193	0.246388	4.15205	0.238101	0.50274	0.174479	0.202142	0.383693	0.204098	0.484294	1.05865	0.23617	0.47523	0.061	4.15003	0.764738	7.39274	0.129093	0.119406	0.475257	0.194128	7.785	0.751506	0.462875	2.26497	1.66063	5.03473	0.23604	0.281919	0.273248	1.96821	0.585003	0.146599	0.805804	7.55271	0.27735	1.73052	0.101095	0.22873	0.118831
-0.0812	1.00753	9.91899	0.580366	0.413068	1.69605	26.5293	0.0918204	0.127287	0.366975	0.374899	0.216869	1.81404	0.234833	0.475349	4.02546	2.04747	0.322923	0.16619	0.380193	2.63656	0.25438	0.401877	0.16068	0.402003	0.699726	5.22011	0.10499	0.12666	0.422973	0.293974	2.97756	2.68604	0.425954	2.87979	1.44263	5.45108	0.187824	0.277196	0.215201	0.614376	0.652232	0.10998	0.725495	17.2112	0.247307	1.01399	0.0843719	0.280447	0.141503
-0.0754	0.501672	9.16226	0.628315	0.390298	1.56323	25.6499	0.172359	0.211963	0.306926	0.428388	0.244976	8.37606	0.242314	0.520255	1.20979	2.17218	0.338419	0.201428	0.440849	2.59663	0.234122	0.474993	0.124913	0.95903	0.811657	10.7584	0.110674	0.0958413	0.502466	0.455237	3.82937	1.79121	0.453014	3.03856	2.04785	6.55181	0.204803	0.250447	0.610016	1.66019	0.795805	0.23918	0.770634	0.284701	0.233259	5.47987	0.280123	0.287812	0.132875
-0.0696	0.394983	7.60105	0.593581	0.420003	1.38665	15.749	0.149165	0.147371	1.84762	0.378395	0.190668	22.4442	0.287161	0.456818	0.415329	1.70097	0.408397	0.165717	0.474146	2.07831	0.228084	0.327677	0.144961	1.1134	0.599979	0.810319	0.103073	0.112487	0.332043	0.361683	4.41208	1.78496	0.388521	2.85573	1.027	6.39959	0.186674	0.151167	1.26055	0.588914	0.682701	0.115804	0.786064	14.2887	0.238075	0.280876	0.525027	0.210456	0.159786
-0.0638	0.872111	4.00504	0.677453	0.405507	1.67663	10.0107	0.189607	0.142523	0.670436	0.36497	0.241823	13.9215	0.652551	0.475578	1.33739	0.77764	0.442978	0.750516	0.369173	1.43911	0.246862	0.393476	0.124435	0.556244	0.612119	0.447203	0.133593	0.108407	0.268371	0.296198	3.84376	2.74062	0.461876	1.83486	0.663809	2.74069	0.217066	0.208963	1.63591	1.22158	0.763137	0.089479	0.579364	0.200601	0.215456	1.98719	0.545864	1.78698	0.164196
-0.058	0.986887	0.851918	0.654736	0.469422	1.4007	11.3629	0.218981	0.128351	20.4757	0.341279	0.334172	11.3777	0.295565	0.486118	2.52898	0.633229	0.503883	0.165192	0.386779	1.82888	0.233622	0.349011	0.081778	0.295617	0.609521	11.3919	0.140308	0.0962911	0.291238	0.44662	1.55042	2.76984	0.41884	1.16629	0.562707	2.55844	0.270822	0.161431	0.776466	1.21779	5.75165	0.0951248	0.917832	7.00619	0.245297	5.25303	0.627327	0.855089	0.126796
-0.0522	0.97612	0.533159	0.619984	0.399444	1.35638	12.5209	0.0837229	0.188689	2.11193	0.353456	0.262796	0.690783	0.522856	0.458951	2.17366	0.761637	0.502551	0.687403	0.422375	0.652246	0.219503	0.491093	0.078421	0.260632	0.656998	6.71494	0.132488	0.113259	0.379578	0.652694	1.93246	3.74171	0.414138	1.36812	0.446824	2.7984	0.210117	0.139131	0.312782	1.65562	1.84392	0.111064	1.1456	23.4721	0.228857	1.90147	0.631529	0.231459	0.172191
-0.0464	0.585358	8.0722	0.643468	0.407566	1.52739	6.83606	0.0834518	0.189878	0.510733	0.351821	0.223923	1.80983	1.19239	0.432537	0.760125	0.595524	0.455975	2.19208	0.283066	0.542274	0.237712	0.512837	0.034733	0.289872	3.61861	2.17003	0.112692	0.108208	0.240391	0.404191	3.35894	5.70513	0.41871	1.58955	0.922705	1.85546	0.196549	0.116209	0.79201	1.03953	4.43865	0.149861	0.557055	5.09155	0.235643	0.181737	0.509163	0.305994	0.173846
-0.0406	1.44403	17.7578	0.566745	0.408387	1.47701	2.17916	0.0829849	0.170427	0.315127	0.384779	0.267177	9.43992	1.86912	0.49591	1.28527	0.683403	0.503399	1.37295	0.332857	0.641199	0.245136	0.304255	0.012027	0.336737	1.4852	1.22937	0.138121	0.100517	0.466056	0.766662	9.59615	0.691684	0.513288	1.60146	1.97992	1.0625	0.191303	0.0986251	0.544125	0.735232	0.56769	0.0943499	0.681426	3.64396	0.337974	0.188198	0.54947	0.26743	0.148217
-0.0348	1.04298	2.59373	0.697702	0.406832	1.47521	1.08389	0.0899659	0.107131	0.291342	0.453696	0.308924	14.7948	5.2823	0.391039	2.98288	0.569838	0.54123	4.1677	0.371532	0.568337	0.241103	0.400008	0.032715	0.270478	5.69386	1.88033	0.133245	0.121257	0.479514	0.575346	2.88174	0.725158	0.468305	1.73529	2.21855	1.32026	0.190043	0.11353	0.987135	1.51808	0.467311	0.115315	0.478558	3.9359	0.231146	0.187913	0.523772	0.3107	0.17281
-0.029	1.06766	9.69643	0.641268	0.36831	1.6082	1.15214	0.141518	0.124783	0.336994	0.474421	0.299616	11.3261	1.62909	0.363512	2.68992	0.676355	0.446614	5.86791	0.346856	1.44995	0.226295	0.36265	0.079215	0.969449	3.84652	1.92079	0.127374	0.110944	0.420743	0.581267	1.04542	3.73459	0.503462	2.56204	2.13654	1.04872	0.167022	0.149677	0.343704	1.37952	0.320141	0.105309	0.553117	5.24826	0.25502	0.140955	0.445686	0.32698	0.150192
-0.0232	1.16281	2.40501	0.682184	0.386168	1.63665	1.75932	0.100296	0.132642	0.35424	0.477498	0.276804	5.92127	9.13213	0.34972	4.0595	0.738508	0.363663	5.70274	0.357991	0.879872	0.215199	0.510367	0.0781766	0.722773	5.38662	7.09814	0.161093	0.100493	0.446953	0.576118	7.53317	1.72017	0.52104	2.26097	0.123232	1.3501	0.197257	0.133503	0.625653	1.98996	0.335392	0.0952736	0.571691	10.6646	0.277318	0.156574	0.203394	0.359828	0.150121
-0.0174	0.771674	8.40243	0.708573	0.407671	1.28639	8.89069	0.113745	0.123508	0.416397	0.396512	0.21265	4.44031	13.8878	0.405177	5.47378	0.610006	0.377339	3.63828	0.274197	1.1395	0.212423	0.439169	0.120165	0.86568	2.96358	8.48779	0.106476	0.133682	0.570933	0.586103	16.9229	4.71641	0.248916	2.19467	0.142668	1.2928	0.203922	0.113701	1.4626	0.577461	0.434963	0.135362	0.458316	8.66802	0.260346	0.148311	0.178454	0.258831	0.178044
-0.0116	0.979861	16.4877	0.450875	0.436384	1.70003	1.57143	0.114878	0.108523	0.244658	0.415809	0.261856	2.13894	6.97254	0.373512	2.60181	12.0333	0.322281	2.62104	0.349064	0.82172	0.247917	0.476423	0.113835	1.70356	1.34608	19.3119	0.138871	0.125104	0.610873	0.615459	14.9296	6.69998	0.242425	2.36822	0.145771	1.73492	0.165287	0.118334	1.80593	1.6082	0.434469	0.108866	0.528259	11.754	0.275997	0.205066	0.308294	0.262809	0.209783
-0.0058	1.01245	15.9415	0.506588	0.39309	1.51674	4.81924	0.103662	0.161886	0.261809	0.328515	0.228992	0.566808	12.5193	0.455718	0.173053	2.58747	0.257967	0.20999	0.254523	0.629509	0.272737	0.482845	0.128391	1.73183	1.4773	22.7512	0.131542	0.106758	0.438134	0.63042	20.4391	3.67001	0.365319	2.45193	0.145421	8.88205	0.141417	0.150693	1.72329	2.06542	0.428583	0.0977019	0.465422	0.383219	0.258802	0.188862	0.184379	0.263705	0.168436
0	0.783861	16.0626	0.626244	0.409605	2.18263	6.88785	0.0800555	0.149887	0.217084	0.370483	0.217641	1.77536	1.72371	0.4104	0.177306	2.99406	0.379683	0.253972	0.324998	0.686799	0.288067	0.27048	0.0769712	2.81663	2.03752	19.2103	0.139564	0.122719	0.506309	0.64445	21.8245	1.67323	0.48351	2.37668	0.107325	4.84014	0.147016	0.143642	1.35913	0.756591	0.345168	0.184913	0.447957	0.349056	0.277074	0.228478	0.12318	0.273329	0.134664
0.0058	0.59087	16.0322	0.598598	0.385362	1.56965	6.8256	0.0945449	0.117167	0.236239	0.428996	0.186458	3.00996	0.38912	0.516906	0.194172	6.91941	0.427853	0.151845	0.266972	0.555525	0.239223	0.451347	0.119611	2.2596	2.53171	17.9143	0.137927	0.104552	0.430808	0.640929	12.9555	5.73563	0.406603	2.51988	0.117886	2.76679	0.167495	0.108543	1.41276	0.746302	0.863287	0.0923431	0.485074	0.341138	0.259434	0.315946	0.518109	0.219304	0.158984
0.0116	0.806243	14.9761	0.671272	4.6544	1.26379	6.06667	0.0966732	0.108549	0.244287	0.383334	0.229567	3.0468	0.305048	0.355797	0.198769	2.63861	0.443409	0.155659	0.311999	0.79584	0.261321	0.471106	0.1263	3.33213	2.5336	12.3475	0.122247	0.108644	0.509707	0.605134	12.0347	1.66941	0.306114	2.10228	0.114609	0.577553	0.133762	0.191168	1.80313	1.37533	0.297509	0.100148	0.740412	0.346456	0.270911	0.304486	0.473718	0.259	0.131055
0.0174	1.11795	24.1083	0.560431	0.438698	2.16599	7.6766	0.107253	0.106486	0.24013	0.415738	0.249084	0.499556	0.292791	0.326241	0.190781	3.05749	0.425092	0.115018	0.33148	0.946181	0.261916	0.451552	0.169785	3.08931	2.24513	9.44434	0.143429	0.179531	0.484218	0.378979	1.55777	0.670263	0.513995	0.976819	0.158767	10.3345	0.140074	0.231872	1.79278	1.67443	0.417368	0.0898458	0.349689	0.311855	0.22522	0.189221	0.58779	0.248436	0.129784
0.0232	1.11185	42.8102	0.565668	0.79285	2.54049	1.89648	0.136713	0.121982	0.232652	0.728043	0.316697	0.680766	0.812357	0.307675	0.186591	3.2809	0.560265	0.178431	0.351751	0.639469	0.252596	0.663317	0.11323	3.49163	1.9399	13.205	0.147788	0.113786	0.500339	0.595472	0.440952	2.67917	0.574285	0.0908041	0.278689	5.92805	0.293001	0.215171	1.50701	1.51935	0.350771	0.0986596	0.449068	0.328634	0.245676	0.188725	0.444994	0.222322	0.108188
0.029	1.03866	42.749	0.660679	1.7537	1.62038	5.89265	0.0943588	0.133781	0.287738	1.08769	0.241678	1.68022	0.393193	0.408455	0.151655	1.64432	0.466663	0.211217	0.324133	0.548587	0.244531	0.620934	0.122297	2.43236	3.07154	15.3623	0.179693	0.119705	0.370108	0.530604	0.48062	3.76722	0.590684	0.122159	0.118872	4.93174	0.276898	0.178477	1.63141	1.84301	0.442697	0.157853	1.63326	1.69156	0.285022	0.152464	0.403544	0.274216	0.125675
0.0348	1.57729	26.2851	0.778909	0.731917	1.72091	4.75336	0.110085	0.120013	0.305647	0.82285	0.276587	1.66215	0.572032	0.648582	0.192433	0.893944	0.509849	0.147617	0.316622	0.279322	0.275006	0.511558	0.129238	2.40378	1.64564	4.44243	0.18333	0.122932	0.446367	0.682021	0.88103	0.744648	0.47358	0.143545	0.0992117	6.27182	0.316602	0.194607	2.39261	1.36868	0.548242	0.144138	1.58438	0.21422	0.246784	0.12864	0.121646	0.287137	0.123584
0.0406	1.20389	14.0824	0.659845	1.2524	1.48882	4.3701	0.0915664	0.16958	0.263193	4.93723	0.207585	1.00865	1.08481	0.439738	0.227165	0.995246	0.432603	0.16234	0.29959	0.359202	0.279908	0.381829	0.113037	4.50939	1.047	3.49498	0.128065	0.118481	0.410836	0.587353	7.81188	0.702752	0.425981	0.152838	0.124437	7.12901	0.35939	0.234377	2.11069	1.18002	0.339427	0.125789	1.27273	0.187605	0.302424	0.123442	0.13962	0.269921	0.107147
0.0464	1.12356	16.623	0.663203	0.723066	1.60104	2.82061	0.222757	0.121569	0.254467	4.85596	0.254099	1.1678	0.716958	0.347887	0.197211	0.835929	0.482337	0.11995	0.290028	1.5205	0.302528	0.464948	0.167152	2.61347	1.46413	4.53591	0.128149	0.123222	0.441574	0.675544	3.03461	2.77901	0.541804	0.469685	0.0952667	2.8789	0.338194	0.169075	2.03464	1.70066	0.476927	0.13825	0.295156	0.198874	0.267655	0.107665	0.0950595	0.272249	0.136875
0.0522	0.661951	26.634	0.639216	0.389265	1.41626	6.62299	0.145851	0.117945	0.181462	3.15607	0.202234	0.706275	0.97	0.382184	0.245738	0.826408	0.545823	0.153722	0.322744	1.3924	0.248372	0.512781	0.12722	2.5392	4.16357	3.40917	0.156159	0.0968474	0.384986	0.438676	5.04249	2.78474	0.661679	0.110415	0.0848993	4.82704	0.33753	0.173338	0.552227	1.68855	0.368568	0.113871	0.241585	0.237462	0.27667	0.101592	0.102476	0.207186	0.123148
0.058	0.702495	5.51678	0.642398	5.37321	1.46656	2.98346	0.130336	0.13395	0.210729	3.42655	0.24968	14.1729	17.3096	0.255964	0.225979	3.66343	0.666389	0.153819	0.428755	1.17176	0.267552	0.498698	0.124351	3.16793	1.89292	5.06966	0.173076	0.129541	0.436715	0.440879	4.07876	1.80673	0.487431	0.260053	0.0777555	1.49212	0.3867	0.189273	0.856425	1.37855	0.403747	0.12732	0.233675	0.231461	0.289268	0.104356	0.22159	0.233219	0.0986825
0.0638	0.865184	5.68322	0.58948	5.51571	1.44927	4.53514	0.121122	0.683963	0.203054	0.331157	0.232074	2.85349	17.8207	0.171672	0.195058	5.01224	0.526317	0.206833	0.665381	1.27869	0.255103	0.500746	0.08163	2.67961	1.13581	11.2887	0.129533	0.103301	0.346533	0.519107	3.87811	0.773406	0.449373	0.100799	0.0883271	3.40021	0.40957	0.196675	0.905233	2.15042	0.335163	0.167732	0.182873	0.194752	0.30917	0.132411	0.703991	0.268781	0.134573
0.0696	0.986405	0.553787	0.677871	0.472357	1.53035	0.944912	0.185363	0.16417	0.144228	0.381853	0.194329	0.188465	11.362	0.187173	0.279991	2.25204	0.53098	0.312418	0.553863	0.845001	0.235784	2.33348	0.087184	1.73262	1.39816	9.75686	0.127451	0.100518	0.275567	0.415373	14.3066	1.73544	0.323791	0.103683	0.0959495	8.68499	0.426775	0.217613	0.345178	2.28232	0.434081	0.246173	0.52409	0.204676	0.221797	0.136079	0.775756	0.278714	0.11646
0.0754	1.17563	0.528137	0.602905	1.76734	1.50565	13.434	0.127913	0.172742	0.174095	0.464555	0.217206	6.58805	1.01489	0.16338	0.180147	3.22596	0.418256	0.221777	0.369743	3.43042	0.238153	2.17128	0.109556	2.04486	0.902982	13.2714	0.128728	0.0973319	0.401182	0.46486	2.8214	1.82546	0.456455	0.230448	0.101351	3.69144	0.482989	0.177923	0.329623	1.70961	0.378094	0.090092	0.933071	0.209922	0.235414	0.13811	0.622279	0.356693	0.156981
0.0812	1.12803	0.491137	0.676189	3.62508	1.6047	12.3628	0.143344	0.14407	0.174637	0.796333	0.205477	3.66026	1.16971	0.193447	0.186792	5.34719	0.449197	0.207166	0.321105	2.191	0.249562	3.58941	0.104769	3.03507	1.20474	7.41119	0.123667	0.138964	0.34603	0.440319	4.74161	0.794429	0.546083	0.133718	0.120557	1.59323	0.427026	0.171623	0.634035	1.83913	0.406014	0.0764716	1.58556	0.247746	0.227761	0.942939	0.391343	0.41277	0.208738
0.087	1.18075	0.57029	0.563628	2.34062	1.20983	6.95569	0.113159	0.20672	0.165609	0.691356	0.192648	0.453597	5.87975	0.175049	0.1397	5.01963	0.523861	0.246444	0.276821	1.67635	0.271406	0.660019	0.0761792	3.64769	1.14387	10.5702	0.0885167	0.124144	0.398246	0.665016	2.6587	1.68713	0.319451	0.117967	0.0974267	2.67868	0.383283	0.190276	1.48905	1.91404	0.465627	0.0784828	1.89013	1.87229	0.261851	1.12929	0.583013	0.20345	0.361191
0.0928	1.14701	0.55425	0.695428	12.3575	1.6659	8.5185	0.136512	0.119165	0.150273	0.681107	0.344212	0.623903	0.506798	0.323163	0.172376	1.39752	0.475085	2.13435	0.288945	1.95981	0.322318	2.10505	0.06534	2.71626	1.53651	16.3773	0.0942769	0.117278	0.352998	0.617952	6.74814	3.80846	0.450942	0.115726	0.225831	0.55385	0.25648	0.159369	1.66412	3.10228	8.26713	0.0850912	3.24942	1.81368	0.243273	0.480125	0.704146	0.271632	0.352641
0.0986	1.33482	0.480908	0.58935	2.96212	1.44826	3.56419	0.115787	0.0970962	0.177242	0.428672	0.27234	0.975751	0.543055	0.244392	0.150678	0.303665	0.471956	0.226424	0.556322	1.66844	0.257074	8.05987	0.0883139	2.51074	9.50657	2.1962	0.229349	0.110791	0.286154	0.599716	11.7533	2.69794	0.447509	0.119954	0.215975	2.60908	0.549087	0.17683	1.74619	1.72148	21.3832	0.132973	2.77301	0.319592	0.261062	0.732667	0.720044	0.243403	0.687246
0.1044	1.00329	0.441145	0.525481	0.539036	1.32924	14.7341	0.11307	0.151394	0.140208	0.782643	0.23273	0.761553	0.401503	0.132324	0.447885	0.196568	0.509561	0.178048	0.332815	2.03284	0.251399	3.35289	0.0823002	2.41145	6.51899	2.3036	0.160247	0.11856	0.450559	0.584005	15.5735	1.78954	0.460861	0.139635	0.112765	2.19912	0.471184	0.200251	1.40088	2.01644	3.11893	0.126719	2.12742	0.286845	0.257081	0.539799	0.644885	0.294285	1.71682
0.1102	0.920422	0.493682	0.565271	4.79337	1.46065	0.351348	0.107162	0.106846	0.180603	0.588555	0.303478	1.44414	0.557168	0.125089	0.198107	0.25881	0.650917	0.192662	0.259468	2.04116	0.321662	3.99428	0.0625138	3.37849	10.1609	1.38022	0.0992789	0.119343	0.33664	0.41706	13.9849	0.707129	0.485963	0.115748	0.101111	4.2405	0.36114	0.156737	1.17202	2.19169	26.1926	0.134888	3.01447	0.746324	0.215373	0.469376	0.449457	0.304029	1.14988
0.116	0.6951	0.533744	0.63013	5.1955	1.52053	7.33195	0.173285	0.0904556	0.217171	0.687222	0.344297	1.25498	0.591684	0.165783	0.205197	0.41395	0.523868	0.197576	0.270899	1.79374	0.238963	7.98038	0.0508695	3.15367	2.96391	11.4503	0.118476	0.118991	0.330414	0.319391	3.28315	2.23185	0.47093	0.105793	0.530214	1.97095	0.295344	0.193529	2.07841	1.68283	0.150932	0.10814	0.740416	3.59464	0.270032	0.687866	0.467284	0.297499	1.4257
0.1218	0.606944	0.544003	0.715321	4.02544	1.46652	10.0351	0.115068	0.0998231	0.222168	0.691397	0.524629	1.30355	0.593471	0.14454	0.509944	0.633625	0.247992	0.19203	0.287376	1.79778	0.257049	5.83675	0.206617	2.38654	1.04758	9.31116	0.103373	0.164437	1.34142	0.58665	4.72776	3.216	0.450647	0.152806	0.962209	9.84003	0.236795	0.16897	1.44512	2.19271	20.8752	0.166987	2.03731	1.03897	0.266944	0.816136	0.43002	0.218083	1.82524
0.1276	0.662561	0.509445	0.641832	1.23931	1.36315	16.6513	0.149746	0.158226	0.22809	0.573655	0.595094	0.911209	0.927128	0.120014	0.415848	0.910621	0.582793	0.152936	0.329949	1.87536	0.310576	6.51112	0.181415	4.08908	0.445062	2.5008	0.099628	0.104012	1.08346	0.728144	2.77363	3.67299	0.553666	0.129952	0.218486	11.4461	0.290998	0.180588	1.34938	1.54992	15.7123	0.143053	2.71704	0.704958	0.339304	0.320807	0.81033	0.296322	1.52527
0.1334	0.518115	0.587959	0.656214	1.67121	1.4344	8.0044	0.115172	0.462322	0.190172	0.604333	0.521273	1.04824	2.014	0.151702	0.188742	0.465312	0.987437	0.176764	0.328492	3.78347	0.279652	4.84807	0.200907	3.00244	0.493939	2.86767	0.130592	0.0955626	0.465097	0.532857	2.84861	0.734736	0.327048	0.123529	0.0826875	6.09201	0.250559	0.260404	0.265923	2.00792	41.4607	0.20093	0.716656	0.595796	0.27089	0.374508	0.493326	0.266715	0.525422
0.1392	0.539782	0.552754	0.702093	1.05769	1.26871	7.89082	0.109442	0.151755	0.206119	0.742738	0.488252	1.03059	2.06096	0.113809	0.179122	0.329165	0.723894	0.153967	0.293975	3.59776	0.305495	5.96588	0.138232	4.15368	0.456894	2.41732	0.123368	0.092238	0.862034	0.393467	4.64195	1.83893	0.283968	0.160921	0.0902253	6.99368	0.250907	0.342611	0.219285	2.66923	10.4811	0.133117	0.431616	0.675251	0.273941	0.606211	0.796896	0.259072	0.146116
0.145	0.890578	0.509405	0.654274	3.03911	1.78271	6.09258	0.16341	0.116662	0.195133	0.548881	0.452948	0.642523	0.638477	0.245609	0.19422	0.289501	0.586259	0.140566	0.230542	3.7902	0.349418	5.34917	0.137929	0.920652	0.402613	2.11684	0.12467	0.101611	1.75558	0.29374	3.84075	0.75448	0.262304	0.135541	0.0881238	3.01105	0.282117	0.327463	0.229312	2.33235	2.77501	0.211411	0.271345	0.570138	0.370789	0.844985	0.659222	0.294287	3.19377
0.1508	0.647527	0.437298	0.604545	5.62452	1.50732	5.55817	0.118633	0.107499	0.199385	0.812028	0.604266	0.673977	0.654195	0.246308	0.687891	0.441483	0.489851	0.212977	0.294092	2.1581	0.28285	6.66431	0.258555	3.43331	0.843605	4.04371	0.100566	0.116329	0.642914	0.343714	4.6883	2.77931	0.312112	0.133433	0.0769143	0.731065	0.24032	0.361145	0.16507	2.5266	2.7473	0.150666	1.16567	4.94592	0.254064	0.70922	0.296412	0.235701	1.8444
0.1566	0.942187	0.530619	0.639331	9.31263	1.37453	0.678559	0.118123	0.113567	0.193044	0.853582	0.572446	1.31737	0.432262	0.160574	1.5866	0.543492	0.544107	0.171233	1.06948	2.52032	0.285536	0.576246	0.189098	2.93427	0.598669	3.68417	0.125857	0.106853	0.348741	0.478962	1.35122	8.47072	0.30689	0.11452	0.0873042	2.80535	0.23746	0.349662	0.208481	2.33799	0.171016	0.124913	1.03924	3.70334	0.271148	0.63535	0.161087	0.263112	0.628359
0.1624	1.09948	0.504381	0.593586	1.67881	1.25806	2.65566	0.125258	0.0943721	0.26249	0.76318	0.535739	0.80477	0.634827	0.123243	0.386888	0.346595	0.548029	0.17952	1.76005	1.74469	0.350889	0.722486	0.173404	12.8328	0.583872	13.8399	0.123318	0.132015	0.349898	0.304656	1.82904	6.56171	0.522505	0.11625	0.0843358	4.85277	0.250325	0.344729	0.322885	2.82308	2.76744	0.160578	2.68507	2.16198	0.219274	0.898055	0.210862	0.309513	0.178163
0.1682	0.798982	0.569406	0.560294	3.93106	1.60171	6.53457	0.120032	0.0925031	0.187427	0.700266	0.500072	0.333605	0.637778	0.16624	0.382167	0.622601	0.720738	0.185505	2.42831	2.53834	0.338567	0.630323	0.174311	3.16093	0.366205	18.2055	0.203068	0.119376	0.870264	0.244355	3.84544	9.90329	0.553923	0.126515	0.0704702	2.7849	0.370925	0.296989	0.283927	1.68986	5.32938	0.136449	2.97925	3.28808	0.223696	0.763242	0.229051	0.284759	0.16268
0.174	0.752597	0.521605	0.621957	2.16859	1.47889	5.37879	0.185544	0.0900264	0.158171	0.822701	0.596081	0.722153	0.723065	0.158488	0.81444	0.700612	2.81337	0.185964	1.49846	2.73899	0.333288	0.572869	0.134845	11.2221	0.352291	8.71323	0.131622	0.136221	1.45669	0.253122	4.85652	16.9906	0.54794	0.120737	0.0683695	1.57113	0.290716	0.402323	0.222489	2.63677	5.32485	0.12581	0.57668	11.059	0.230487	0.915813	0.156785	0.244132	0.176557
0.1798	0.968193	0.576593	0.580972	3.33227	1.59602	9.81402	0.142118	0.286434	0.224639	0.769269	0.529423	0.819891	0.646787	0.141391	0.620942	0.452105	1.21588	0.263809	0.599403	1.63784	0.28739	0.670218	0.175739	6.17023	0.355268	2.85316	0.151384	0.107575	1.29432	0.295427	2.75521	4.02959	0.524967	0.148618	0.0877686	2.63959	0.287735	0.290218	0.211194	1.872	0.197209	0.12461	1.04352	1.0166	0.219841	0.125252	0.185767	0.264907	0.17134
0.1856	0.852552	0.515749	0.570867	2.3564	1.53151	14.8876	0.117248	0.119234	0.267261	0.679924	0.41892	1.08168	0.936726	0.134662	2.05807	0.45725	1.07165	0.155061	1.91323	2.80479	0.322432	0.585714	0.188271	17.6254	0.380556	7.62696	0.13317	0.10385	0.555521	0.270816	2.76183	0.883525	0.327348	0.110263	0.086347	1.17122	0.301654	0.310616	0.193692	2.33158	0.194528	0.120464	3.26142	10.9986	0.275761	0.160112	0.241245	0.216751	0.179985
0.1914	1.05708	0.525139	0.6463	5.91811	1.46396	12.7376	0.12108	0.198287	0.239501	0.676445	0.250246	0.492819	0.567534	0.144577	0.979173	0.692291	1.17879	0.142912	4.49626	2.45321	0.291996	7.57622	0.199209	13.9925	0.360897	12.5901	0.126134	0.103642	1.36663	0.276447	2.70271	4.4864	0.316266	0.11404	0.343615	2.23231	0.283137	0.312968	0.23372	2.34161	0.198607	0.134255	1.49479	12.1248	0.248477	0.799731	0.208795	0.312032	1.24013
0.1972	0.73945	0.515297	0.542995	9.11289	1.57046	19.2676	0.507379	0.403388	0.192417	0.715695	0.241019	0.467544	1.43887	0.301227	2.23396	0.75503	1.18551	0.15826	2.90544	3.17272	0.334323	7.76754	0.182862	22.0242	0.387936	11.3823	0.146374	0.0945854	1.6316	0.225469	6.38793	3.1297	0.307263	0.113579	0.378445	8.94431	0.284563	0.293894	0.23374	2.42163	4.09946	0.140128	0.528381	1.06795	0.277847	0.305306	0.0976035	0.209696	0.742166
0.203	0.662371	0.533062	0.753608	2.44795	1.36439	22.1113	0.980789	0.800205	0.218046	0.829995	0.246823	1.27825	1.05597	0.330044	2.83785	0.679011	1.21598	0.158143	2.84445	3.55409	0.348717	9.37984	0.179246	19.0825	0.373425	8.86383	0.11992	0.097784	2.51734	0.209216	7.2349	1.94385	0.271867	0.163287	0.129188	5.28048	0.290975	0.400958	0.355063	2.73899	4.23425	0.155746	0.434222	2.59119	0.271981	0.14175	0.228135	0.268714	0.175624
0.2088	0.398004	0.743233	0.582134	5.94242	1.07075	13.9878	0.47313	1.29367	0.197373	0.679163	0.235659	1.38827	1.60435	0.252739	2.71378	0.559569	1.13891	0.173307	5.45977	3.40311	0.373981	4.77694	0.190883	20.7703	0.30972	2.04192	0.117673	0.0926275	1.94265	0.204906	0.910027	4.08709	0.428988	0.0928053	0.115149	1.76191	0.289857	0.34534	0.28304	2.03882	0.271766	0.116623	1.107	3.17702	0.277709	0.667669	0.26316	0.272483	0.516484
0.2146	0.372017	0.521577	0.559374	0.707257	1.51196	13.4293	5.41696	1.79924	0.175392	0.590583	0.232835	0.844388	2.1635	0.689877	0.459969	0.409774	1.04433	0.131422	2.02399	4.23963	0.304578	7.74237	0.246095	27.3699	0.341407	3.0269	0.10561	0.117083	1.70692	0.248336	1.35303	2.02971	0.357085	0.109703	0.117153	9.79975	0.288955	0.390452	0.29724	2.53309	0.214424	0.132236	0.253599	0.966384	0.2266	1.4011	0.194796	0.283898	0.235579
0.2204	0.508459	1.68215	0.654797	0.430927	1.60311	4.82717	1.40877	0.459968	0.194383	0.639462	0.338629	0.375312	0.785936	0.775161	0.582847	0.664872	0.971239	0.115538	2.34229	3.71862	0.328803	12.7882	0.261489	14.3052	0.455179	11.0233	0.121449	0.117245	1.16758	0.225516	6.12733	7.728	0.63651	0.135413	0.113233	18.4002	0.303952	0.325311	0.208404	2.4968	0.249879	0.124504	0.474113	0.532714	0.255862	5.95839	0.195006	0.312533	0.589508
0.2262	0.827151	2.74452	0.611124	0.421006	1.50926	7.88513	0.76263	0.789071	0.197268	0.395465	0.300013	0.706465	0.957325	0.9497	0.530239	0.493622	1.09378	0.121638	4.01619	4.39157	0.284114	11.2023	0.175297	14.4807	1.01542	4.91983	0.156922	0.148928	0.941357	0.282948	15.42	8.94399	0.708608	0.0972964	0.106214	9.70062	0.202654	0.336897	0.292364	2.32199	0.252901	0.112043	1.27482	0.351068	0.245129	4.5656	0.205417	0.295867	0.344105
0.232	0.889407	6.11374	0.581893	0.467357	1.48372	5.69842	0.278502	0.378685	0.196384	0.4683	0.243309	0.941529	0.825726	1.27369	0.63924	0.348123	1.09875	0.152311	1.55653	4.20453	0.280017	3.13559	0.146904	11.2885	0.636635	6.28265	0.118388	0.131256	0.924971	0.213563	9.49256	12.6295	0.585836	0.108417	0.103484	7.1888	0.268214	0.347105	0.358553	2.42045	0.257324	0.111258	0.743831	0.35942	0.282077	17.277	0.250339	0.265708	0.339268
0.2378	0.409257	4.92819	0.516058	0.537001	1.42541	4.19619	0.152177	0.233968	0.171986	0.291277	0.231199	0.723135	0.649743	1.47476	0.46433	0.501332	0.955871	9.13583	4.46764	4.53709	0.276381	6.00874	0.111653	24.404	0.645564	1.98225	0.129744	0.10326	0.268978	0.241023	4.71207	17.169	0.53977	0.097115	0.330717	5.22545	0.276453	0.334631	0.243692	2.49733	0.19969	0.114111	0.987598	0.332128	0.251533	3.2133	0.176154	0.336151	0.227325
0.2436	0.147557	1.40717	0.586998	0.486058	1.23255	8.35579	0.155367	0.715274	0.195306	1.36363	0.220221	1.2747	0.6811	1.47732	0.610762	0.579004	0.877323	2.10003	2.02269	3.46626	0.333969	2.72586	0.124686	28.5238	0.496796	1.99292	0.24715	0.711496	0.609449	0.20848	2.81023	13.4484	0.531488	0.1142	0.0913102	11.5015	0.300999	0.407194	0.125801	2.10182	0.172296	0.121974	0.393786	0.357903	0.48729	0.480793	0.205714	0.314231	1.67889
0.2494	0.723926	2.59495	0.559993	4.45811	1.30399	11.4116	0.133055	0.310787	0.170987	4.7766	0.186028	2.48767	1.07219	2.22298	0.566523	0.456302	0.919664	5.37762	0.425983	3.619	0.328597	7.27058	0.136867	24.5504	0.418124	4.83876	0.191385	1.17113	0.554571	0.227848	1.73019	5.65156	0.557305	0.100534	0.153912	7.92563	0.330967	0.352624	0.118081	3.63679	1.54646	0.435012	0.385475	0.235308	0.536252	0.713207	0.257619	0.230507	0.769209
0.2552	0.479958	4.57016	0.510502	3.62096	1.68347	6.93613	0.144718	0.199399	0.180989	16.6484	0.19362	2.05643	1.20688	1.3826	0.722719	0.503349	0.986536	7.83118	0.149697	3.80902	0.330921	4.30702	0.149883	22.415	0.339801	6.09456	0.173417	1.81457	0.461688	0.231304	4.77738	6.5878	0.444311	0.0872478	0.0837342	6.85512	0.240825	0.354499	0.106609	2.89454	26.2473	0.97332	0.39182	0.335455	0.632028	0.560539	0.236699	0.219265	0.688001
0.261	1.00775	9.58665	0.665739	9.15751	1.61512	7.354	0.186385	0.267569	0.200254	3.27642	0.165874	2.07817	1.01012	1.32143	0.494209	0.446384	0.827996	4.9385	0.180659	4.25525	0.38895	1.06955	0.115	11.8772	0.349164	4.1421	0.193726	1.86382	0.680476	0.234903	2.8583	6.01646	0.445416	0.126538	0.0866331	7.83745	0.305402	0.341908	0.0916947	2.52342	58.6304	2.67471	0.337888	0.319795	1.00732	0.273046	0.204457	0.280016	0.856088
0.2668	0.960013	2.60218	0.547975	6.82815	1.34027	18.5519	0.128581	0.253057	0.245325	0.441	0.20978	2.27947	0.474458	0.319498	0.508393	0.633922	0.802904	0.762261	0.16555	3.83797	0.312651	1.36124	0.161561	12.9291	0.40205	15.3025	0.148776	3.10337	1.303	0.267415	2.86178	5.107	0.41279	0.16454	0.0861431	6.32738	0.337892	0.418961	0.150707	2.27998	36.5339	2.64629	0.380381	0.302954	0.704153	0.241329	0.239752	0.35297	0.828377
0.2726	0.968712	7.29461	0.62348	5.92289	1.51578	16.8913	0.133523	0.267767	0.265384	0.495478	0.186843	1.00327	0.425894	0.32747	0.505761	0.573281	0.826577	0.791927	0.214901	3.45888	0.283331	1.49047	0.180944	8.37928	0.354651	7.49669	0.235474	2.70266	1.89979	0.229462	2.84903	3.99781	0.55674	0.0953905	0.127302	0.8482	0.328707	0.327884	0.892238	2.34885	26.1068	0.469496	0.411941	0.37281	0.432634	0.628293	0.219226	0.255675	0.287256
0.2784	0.722783	1.46543	0.564053	1.70298	4.0358	14.3127	0.13093	0.23901	0.220112	0.332608	0.266948	0.307321	2.40274	0.292573	0.569119	0.619775	0.787873	0.870566	0.180238	5.36341	0.236318	2.86697	0.134503	10.9477	0.403361	12.0316	0.174853	2.86793	1.38987	0.250156	1.82817	8.59845	0.639118	0.108222	0.107293	8.63261	0.353736	0.294565	0.772211	3.14723	11.8242	0.41715	0.342971	0.529811	0.429188	0.364589	0.210569	0.360465	0.535811
0.2842	0.716684	1.92402	0.606033	3.18021	4.2515	10.398	0.122673	0.240877	0.261631	0.229592	0.297061	0.377913	0.667681	0.339839	0.596568	0.517473	0.425869	2.12861	0.208336	3.50379	0.265988	0.826051	0.176442	11.4971	0.390195	13.2203	0.173532	4.56706	0.438779	0.236394	1.8538	5.21227	0.658935	0.125196	0.127535	6.37788	0.333771	0.280582	0.76012	2.76945	14.4835	0.333577	0.34691	0.489974	0.755393	0.156638	0.165927	0.238723	0.151353
0.29	1.55625	5.17624	0.673034	4.60291	5.21381	15.9692	0.126984	0.265182	0.25079	0.30354	0.127492	0.736758	0.807528	0.339689	0.499021	0.756194	0.460335	6.76794	0.204505	4.85469	0.274475	0.484423	0.135667	7.41869	0.383577	5.87201	0.165365	3.39146	1.13574	0.228083	0.779726	2.88645	0.69767	0.143855	0.267347	1.2625	0.346986	0.235962	0.324145	2.6055	0.264738	0.363059	0.405577	2.14796	0.601683	0.169149	0.370298	0.239851	0.185958
0.2958	4.39253	0.863323	0.610959	0.524712	4.14265	19.7062	0.12205	0.333595	0.23578	0.339266	0.167738	0.599859	0.856551	0.358638	0.510915	0.544632	0.586483	4.68297	0.147126	4.30982	0.248675	0.850636	0.113736	18.1461	0.345236	5.61983	0.166131	4.04544	0.4115	0.274292	3.61432	1.86173	0.50099	0.775049	0.103723	13.1587	0.296733	0.22357	0.316793	2.84592	0.213448	0.358256	0.341125	5.49896	0.55287	0.229076	0.245782	1.01696	0.203461
0.3016	1.72491	0.749272	0.706706	2.93381	2.81681	21.4265	0.1333	0.487805	0.323361	0.405695	1.07833	0.246649	0.980923	0.806817	0.419514	0.679106	0.301516	1.53373	0.175482	4.58688	0.310866	1.34318	0.11388	13.6639	0.335314	8.84265	0.160033	2.23019	0.776141	0.235371	1.74891	1.79596	0.438894	1.66247	0.0874371	11.7261	0.352457	0.208869	0.278154	2.37992	0.21476	0.469541	0.303307	29.0774	0.684928	0.15156	0.208321	0.281216	0.168715
0.3074	14.763	1.15894	0.522544	1.3957	21.7675	16.6886	0.325944	0.836925	0.214149	0.354267	6.94489	0.260715	0.655645	1.08273	0.541791	0.87538	0.308275	4.324	0.20237	3.90631	0.198596	1.08024	0.150909	4.9452	0.279192	5.17766	0.134378	3.57421	0.771274	0.209625	5.6852	1.85733	0.396429	0.770948	0.129977	9.55763	0.415699	0.220912	0.102902	2.35415	0.172124	0.374949	0.419245	9.38889	1.03799	0.184745	0.934318	0.303195	0.171501
0.3132	33.439	4.72146	0.556069	8.77381	12.2415	15.6854	0.10418	0.572966	0.196441	0.325949	0.66571	0.224685	1.14812	1.76918	0.673255	0.982735	0.303571	6.00967	0.257272	3.83686	0.235572	2.5182	0.108513	26.4612	0.311711	8.58511	0.14778	3.06231	1.44437	0.393389	5.68771	4.89912	0.293881	4.11794	0.110855	13.7089	0.31862	0.27545	1.06984	4.30891	0.154666	0.347357	0.66812	19.1848	0.247387	0.177901	0.517009	4.51581	0.149681
0.319	27.372	2.58639	0.574747	8.64348	0.651279	10.9196	0.211491	1.49121	0.186804	0.334627	3.34963	0.375056	0.802055	4.90251	0.548988	2.39604	0.199918	5.24478	0.223764	2.98421	0.211803	0.988509	0.108473	44.2509	0.536063	6.04651	0.407871	1.40858	1.10866	0.227933	8.42936	1.7608	0.692791	3.61195	0.137866	5.70627	0.332255	0.34646	1.49638	4.30932	0.169005	0.334215	0.897387	16.9252	0.19288	0.153785	0.354034	10.1303	0.178594
0.3248	41.6685	1.74988	0.630596	5.90078	3.64972	3.34133	0.218561	1.56708	0.179609	0.313912	1.80455	0.518357	0.876849	1.57005	2.32757	5.04928	0.22904	4.25634	0.21707	3.24877	0.19999	1.20783	0.0629001	27.5617	0.70777	2.93388	2.6779	1.20268	0.61949	0.252711	3.63159	0.793563	0.455591	3.88055	0.13732	1.36611	0.325243	0.394742	0.986012	2.84644	2.86121	0.386745	1.67332	1.15026	0.237456	0.110308	0.9188	8.73645	0.180446
0.3306	30.762	1.03142	0.560849	3.71995	2.1454	9.47752	0.0944283	2.46077	0.18693	0.311328	2.41896	0.316775	0.600349	2.40935	2.28528	5.00416	0.236785	2.0164	0.256351	3.99676	0.175756	1.42002	0.100969	53.1696	0.724328	7.71461	3.27715	0.170544	0.302984	0.22874	7.58787	1.88355	0.519153	3.53186	0.849165	2.0451	0.351129	0.356051	0.929726	3.41365	0.185644	0.430839	2.89104	23.9887	0.213432	0.17415	0.927168	5.15434	0.168315
0.3364	15.9437	2.05194	0.575212	1.65174	2.42323	11.1433	0.160525	0.947195	0.205229	0.322008	0.819947	0.318003	0.798877	4.61568	1.38146	1.34145	0.854735	1.23795	0.248997	2.6887	0.216796	2.44891	0.120382	12.8449	0.440557	7.45445	3.59496	0.235481	0.272072	0.229324	0.994345	0.700602	0.60357	6.89766	0.132344	6.74726	0.392372	0.386552	0.37781	3.09115	0.153202	0.528355	2.06712	24.0614	0.227178	0.147002	0.452977	0.333904	0.175091
0.3422	8.46142	0.893028	0.564847	0.682605	3.22356	6.19693	0.115098	1.06736	0.199471	0.277714	2.14029	0.229299	0.65195	1.23182	1.94114	0.275698	1.70509	3.78385	0.225522	1.60905	0.221231	1.29535	0.178117	25.375	0.420518	8.2113	4.88716	0.157833	0.257821	0.238314	2.91104	0.760565	0.580992	1.93587	0.115423	2.94124	0.2776	0.332293	0.186633	2.12336	0.21579	0.732482	0.926752	19.1665	0.261864	0.18261	0.277707	0.365613	0.151391
0.348	6.32861	1.48137	0.589429	0.599555	7.03117	7.38986	0.146102	0.980302	0.211161	0.310911	2.0656	0.236811	0.768766	1.82422	3.30765	0.266612	1.53487	6.31607	0.17487	1.65562	0.22428	1.37254	0.118038	45.3439	0.342656	4.22113	3.66551	0.676636	0.283174	0.256881	7.02147	1.75079	0.934993	3.06099	0.125872	2.8554	0.301751	0.376964	0.253128	2.45904	0.224056	2.48903	1.79303	6.74137	0.225824	0.124733	0.217523	0.231724	0.130516
0.3538	9.06519	0.560579	0.663774	0.656729	4.78257	4.93555	0.120226	1.49071	0.21745	0.261374	2.6066	0.22247	1.35406	1.47127	1.92105	0.300832	1.13363	7.26954	0.206523	1.94735	0.244844	2.11693	0.136105	22.1918	0.362401	3.8268	3.7275	0.835512	0.340623	0.617952	5.50152	1.7772	0.433098	2.53095	0.111162	1.9747	0.344167	0.391757	0.668721	2.93665	0.196546	1.16252	0.136714	11.9272	0.26645	0.106051	0.253718	0.28982	0.148879
0.3596	6.3766	2.91114	0.635316	0.625172	2.29604	6.22061	0.129214	1.75751	0.239644	0.346491	4.0272	0.187411	1.14264	2.10914	1.85486	0.260428	0.962345	1.91811	0.245423	2.37374	0.214161	1.70075	0.101587	39.5762	0.317939	7.7342	3.49937	0.401219	0.280759	0.240199	6.77583	2.39449	0.918321	2.29909	0.131394	6.78662	0.372676	0.325749	0.375323	2.12989	0.240557	6.25694	1.71733	14.6935	0.199859	0.220832	0.242997	0.184533	0.195015
0.3654	5.32835	0.89256	0.728726	0.611852	20.5079	7.83407	0.11405	1.26304	0.209056	0.274814	0.741003	0.149542	1.31437	1.86648	2.37081	0.238075	0.744104	5.32587	0.17359	2.41673	0.20283	7.34942	0.115343	52.9714	0.318137	10.7512	5.14722	0.506062	0.216457	0.264049	1.93428	2.26202	1.18655	7.49949	0.128559	5.04759	0.375948	0.367154	1.14238	3.6495	0.254165	13.1473	2.53757	4.97897	0.208327	0.281301	0.202433	0.96625	0.194277
0.3712	0.818997	3.34849	0.643231	0.579466	16.1703	3.7509	0.218124	0.891054	0.261288	0.247947	1.93249	0.181195	0.890547	1.51285	28.8147	0.186669	1.981	0.862574	0.1875	0.970166	0.205007	1.98295	0.077948	42.302	0.358151	1.72262	3.56621	0.484778	0.239612	0.271832	3.25856	3.93772	1.1456	2.21982	0.120842	8.81424	0.330916	0.328684	0.631115	3.16034	0.255101	5.33253	4.10298	6.6017	0.193417	0.0947948	0.251668	2.33151	0.248829
0.377	0.840773	8.20954	0.638486	0.543585	3.49753	13.4669	0.122061	0.773485	0.218984	0.652589	1.82629	0.162746	0.979133	2.39293	18.9733	0.166096	0.642913	0.634782	0.211501	0.893476	0.374348	20.3706	0.0574016	53.6744	0.373933	1.2372	2.56516	0.499185	0.226237	0.26876	2.47148	4.85687	0.782281	1.76453	0.129793	9.88028	0.308252	0.356418	0.671263	3.16246	0.214936	0.834599	2.5311	10.0844	0.214563	0.108503	0.274227	3.80033	0.175211
0.3828	0.43513	3.52239	0.56839	0.617932	1.44293	3.72727	0.121807	1.07719	0.175705	1.41895	1.31401	0.13107	0.605007	6.95773	2.91393	0.182404	0.511575	0.67856	1.34545	1.44235	0.446582	1.61371	0.0668458	41.6114	0.332005	1.08639	4.31648	0.45871	0.244347	0.29003	1.52668	1.82642	0.373018	3.8545	0.121086	7.1171	0.373033	0.353899	1.19622	2.61982	0.214155	3.97545	3.31442	9.03684	0.226851	0.115417	0.349274	0.286464	0.148702
0.3886	0.315043	0.512143	0.602214	0.680789	3.57482	6.98019	0.109182	1.44826	0.249822	2.73105	0.134164	0.435265	0.793256	6.67426	3.37268	0.178991	0.493697	0.62918	0.994128	2.48929	1.48886	1.45138	0.131889	48.8345	0.311528	1.26067	2.80807	0.432666	0.212653	0.260648	0.810321	2.77292	0.449575	1.18261	0.0960461	8.10452	0.368416	0.350971	1.27809	3.89594	0.195846	0.940367	0.617438	8.01216	0.234011	0.101672	0.139247	1.02302	0.237976
0.3944	0.795482	0.476824	0.665605	0.581595	1.28673	8.60457	0.108426	1.1175	0.514373	0.316693	0.160629	0.278761	0.775884	5.91581	0.54838	0.520878	0.561827	0.603666	0.303801	3.6154	1.16243	5.94374	0.264815	46.7599	0.397767	1.22752	1.12185	0.436322	0.301481	0.436323	1.49993	0.935161	0.266282	11.0408	0.110066	6.58369	0.309989	0.278827	0.978356	2.86068	1.64058	0.981369	0.43566	1.02574	0.193795	0.0886125	0.229578	0.263128	0.162098
0.4002	0.655427	0.469894	0.554499	0.658339	5.76751	4.52999	0.110349	0.871136	0.220769	0.217001	0.155672	0.111966	0.843864	2.36806	0.367573	0.427434	1.03043	0.573286	0.255457	2.93625	1.11653	4.4378	0.0731576	49.7525	0.341902	1.27441	1.6731	0.508092	0.313249	0.263711	3.93849	2.80301	0.4676	2.98528	0.152457	6.95135	0.30028	0.353467	0.203446	2.93201	1.53521	5.84535	0.671795	10.2783	0.192187	0.109678	0.274438	0.218431	0.205798
0.406	0.658035	0.506041	0.524781	0.603031	3.40293	9.43886	0.10344	1.59634	0.283678	0.593953	0.41704	0.110406	1.1321	1.55648	11.5694	0.554633	0.676418	0.501104	0.306993	4.03953	0.848481	11.2374	0.072597	68.4863	0.330645	2.49199	3.68124	0.456861	0.456831	0.311144	5.53857	1.90655	1.06719	4.26637	0.25606	10.2343	0.303775	0.269638	0.0765277	3.10771	0.171783	4.71874	0.57737	13.9336	0.196863	0.185903	0.330087	0.265577	0.206023
0.4118	0.702975	0.46202	0.544346	0.523436	1.85731	3.68211	0.12013	2.13228	0.275202	0.730998	0.672757	0.0903078	0.915925	2.17341	11.9724	0.727225	0.491565	0.428649	0.289559	1.25999	0.919357	2.07485	0.104069	53.5092	0.329939	2.13068	0.307674	0.451238	1.06552	0.281495	7.27102	0.873127	1.81784	2.43466	0.217159	8.90648	0.285146	0.210882	0.160147	3.09041	0.164842	2.72669	0.573098	3.48149	0.184027	0.131866	0.264179	0.256496	0.193502
0.4176	0.590952	0.451562	0.534688	0.6186	4.52546	7.01234	0.110336	2.22733	0.238355	0.570463	0.878973	0.10183	1.04743	1.40947	2.85816	1.3975	0.480321	0.608833	0.285799	1.08372	1.13045	2.03466	0.100764	45.4513	0.337619	1.74447	0.26258	0.42984	1.67718	0.303263	8.89412	3.84356	1.79065	2.47225	1.70132	7.98236	0.241708	0.25662	0.0817451	3.81884	0.165141	15.8812	0.663034	2.8606	0.194251	0.145039	0.32749	0.255305	0.160925
0.4234	0.854459	0.424566	0.62414	0.645173	5.82666	7.76929	0.175504	2.00365	0.24385	0.885699	2.2223	0.154228	0.703625	1.5424	1.40856	0.358912	0.621362	0.645057	0.378722	1.38325	2.27778	9.34148	0.0669586	61.4495	0.420561	17.1663	0.187379	0.457829	1.59985	0.392369	3.65999	1.86013	1.83842	7.97168	2.33463	6.8106	0.354991	0.264553	0.135084	4.21615	0.187449	8.55511	0.678923	0.36925	0.211325	0.126746	0.26822	0.214627	0.19642
0.4292	1.13462	0.434115	0.584051	0.605133	2.28423	4.52431	0.12419	1.48836	0.304584	0.388199	0.509312	0.186706	0.865558	0.559269	1.59015	0.394472	0.578912	1.88901	0.365853	1.15801	1.45135	9.74459	0.119986	50.7535	0.397101	14.0614	0.190708	0.485607	0.947651	0.369116	5.14349	2.68023	1.7387	2.14941	1.80495	4.29931	0.327964	0.242667	0.0822689	3.2415	0.1529	2.44575	0.975468	0.311031	0.191526	0.145249	0.253776	4.47775	0.212994
0.435	1.82883	0.471711	0.597531	0.67108	12.156	8.51917	0.100153	2.63107	0.320723	0.252243	1.13062	0.167063	0.578763	0.799526	3.54123	0.394309	0.597975	0.559896	1.30744	1.45191	0.558432	0.680232	0.0899138	41.8981	0.360955	16.6016	0.320438	0.540581	1.0308	0.517877	3.5996	0.857962	1.81194	2.72278	1.16049	1.5301	0.354978	0.26487	0.308543	3.20021	0.184888	0.706009	0.466368	0.307239	0.206437	0.140361	0.221113	11.5625	0.191514
0.4408	6.2776	0.380207	0.582163	0.667135	5.06264	7.69856	0.124373	2.20706	0.3243	0.152552	1.20714	0.136906	0.953279	0.509629	1.17779	0.431443	0.883759	8.36798	0.2438	1.89488	3.3945	0.5246	0.101478	54.8333	0.369437	4.104	0.248698	0.448495	0.770818	0.337819	4.56172	3.77183	1.46231	3.38317	1.64992	1.26256	0.292432	0.168324	1.67958	3.20299	0.196357	0.587063	0.261747	0.18283	0.214223	0.161003	0.240894	13.3218	0.244377
0.4466	2.98715	0.478931	0.559168	0.614277	3.30627	5.78768	0.105638	0.131821	0.267402	0.186687	3.0091	0.133643	0.922124	0.517886	2.22905	0.340591	0.443538	0.540153	0.220018	1.67873	1.89558	5.91921	0.126819	56.4348	0.395634	3.97583	2.04303	0.480684	0.724134	0.459105	3.67923	1.83197	1.65436	3.10403	2.09486	1.75022	0.240287	0.217263	1.83096	3.86097	0.199502	0.429962	0.779156	0.404122	0.222611	0.156042	0.221512	17.5378	0.228632
0.4524	6.65513	0.450288	0.544144	0.591846	5.72227	10.652	0.119739	0.0789518	0.285099	0.272838	0.895483	0.200953	0.580218	0.348253	1.8595	0.282799	0.45327	1.68248	0.224024	1.43808	1.11454	21.6127	0.136037	42.9664	0.452051	6.32626	1.21875	0.397798	0.250875	0.249745	4.73219	2.83964	1.08844	2.53611	3.56521	0.950449	0.210978	0.195045	1.88005	3.97246	0.201002	0.33503	0.502852	0.227535	0.230367	0.153996	0.213505	4.46051	0.208046
0.4582	2.3922	0.414592	0.625124	0.690368	7.41418	10.1924	0.085274	0.0715274	0.220214	0.371213	1.49237	0.154285	0.462549	0.278298	1.36838	0.39089	0.709417	0.524295	0.28434	1.79517	0.751373	16.803	0.129443	51.2829	0.370947	1.08661	3.45313	0.553531	0.275789	0.267334	5.5435	1.92879	0.974488	2.72745	3.40438	1.80206	0.185632	0.205331	1.66947	3.53247	0.195984	9.95063	0.925125	0.208704	0.229702	0.168861	0.242048	0.233455	0.217501
0.464	1.14782	0.487341	0.66532	0.661805	2.87553	4.48227	0.105287	0.0721919	0.287589	0.291804	0.311591	0.153001	0.47138	0.220741	2.11305	0.307217	0.436249	1.60333	0.407983	1.51388	0.579105	8.4591	0.135166	21.8296	0.373203	0.979525	3.304	0.479648	0.290086	0.607939	2.5987	5.0553	8.95721	4.4695	1.29661	0.818206	0.319175	0.208619	1.50734	3.10727	0.19636	22.3322	0.620613	0.193896	0.248515	0.279425	0.28168	0.22643	0.197108
0.4698	1.53874	0.410762	0.576789	0.613723	0.381864	7.7996	0.0951365	0.0744695	0.533101	0.152567	0.503956	0.180509	0.563565	0.21868	0.658845	0.275453	0.6199	0.524194	0.366522	1.14119	0.230404	9.44813	0.108047	26.7809	0.508805	3.41782	4.46067	0.43548	0.271628	0.26358	4.56796	1.91085	0.991092	7.36956	0.546066	4.77328	0.281654	0.230388	0.656549	3.37427	0.1542	18.6449	0.927336	0.280441	0.187228	0.261771	0.265856	3.7625	0.225996
0.4756	1.23641	0.503141	0.553968	0.58445	0.388409	7.84046	0.0919056	0.0640544	0.593508	0.167862	0.509917	0.176064	0.480109	0.315954	0.845451	0.251697	1.3227	1.87572	0.319244	0.135804	0.297292	10.5168	0.0915896	36.0383	0.869442	2.79263	2.52471	0.518542	0.243012	0.440993	3.56181	2.87419	0.772247	3.85187	0.555247	1.78606	0.273307	0.207212	0.747783	3.35513	0.158082	11.7567	0.706863	0.88463	0.243226	0.230908	0.277785	1.65697	0.198919
0.4814	1.40252	0.575035	0.635123	0.652619	0.416159	7.84063	0.123047	0.0486145	0.300252	0.20847	0.311602	0.170188	0.55951	0.395124	0.485559	0.209676	1.75336	0.593182	0.263324	0.181436	0.612441	11.4462	0.157882	53.0117	0.505755	1.95605	0.831137	0.390284	0.250001	0.258374	3.55411	3.02758	0.482233	4.05181	0.467717	0.58314	0.329231	0.23755	0.696987	3.75902	0.150373	3.11306	0.825564	9.06729	0.208691	0.241393	0.324863	5.82646	0.200187
0.4872	1.22402	0.530721	0.572358	0.580269	0.431181	8.5517	0.103142	0.0658819	0.31006	0.193522	0.445841	0.135127	0.507256	0.422378	1.47	0.473818	0.598247	0.560047	0.807576	0.95813	1.09729	4.58043	0.064041	44.637	0.853349	2.58024	1.40606	0.454695	0.258383	1.04069	3.68332	1.91172	0.388194	3.40613	0.540239	1.76418	0.347063	0.203807	0.777577	3.2937	0.16243	18.8056	0.35163	18.7779	0.235396	0.186877	0.496545	6.52192	0.190139
0.493	2.67022	0.457548	0.558602	0.672493	7.7849	6.13481	0.0857972	0.071313	0.292323	0.258875	0.569893	0.181719	0.733821	0.306512	0.610832	0.571979	0.608648	0.630142	1.21558	0.174706	0.602987	0.424789	0.030211	34.9298	0.971164	1.14442	0.977716	0.341421	0.290207	0.228068	4.53086	5.03493	1.15258	11.5212	0.614998	0.704265	0.303754	0.187357	0.603132	4.16886	0.148501	23.1944	0.625603	21.4925	0.22474	0.162134	1.20267	3.00197	0.159243
0.4988	1.14307	0.512391	0.672996	1.9496	1.69734	5.33017	0.312432	0.0867253	0.540564	0.340264	0.426273	0.111407	0.740013	0.339852	4.59088	0.233269	0.90699	0.64008	0.682802	0.175855	0.642634	7.24645	0.016846	49.1952	1.05686	3.48855	1.28569	0.42061	0.303674	0.232377	2.57661	4.03912	0.880378	3.29876	0.395861	1.72499	0.288737	0.174292	0.758647	4.18885	0.128221	38.8935	0.644312	8.86977	0.268785	0.0896233	1.07765	12.7066	0.2034
0.5046	2.37708	0.389494	0.539069	2.24925	0.832153	4.47092	0.712112	0.0669344	0.454663	0.347993	0.5441	0.3488	3.26838	0.377203	2.2918	0.154568	1.16749	0.5667	1.15585	0.193132	0.648546	12.7365	0.024536	36.0451	1.30036	5.347	0.787572	0.466858	1.1431	0.450208	3.48222	2.99202	1.00998	3.3494	0.564263	0.615296	0.396107	0.195698	0.668413	3.61057	0.14299	28.672	0.973196	13.8897	0.287929	0.0987335	2.67426	9.00861	0.151977
[truncated: 69 more columns]

## Sheet: Figure 8 PSD
Event	SD low baseline	SD high baseline	Contra low baseline	Contra high baseline	SD low SD	SD high SD	Contra low SD	Contra high SD	SD base	SD pre	contra base	contra pre	SD ratio	Contra ratio
SD	153	8	143	6	59	8	63	7	19.125	7.375	23.8333	9	0.416149	0.469799
SD	50	4	44	3	13	3	18	2	12.5	4.33333	14.6667	9	0.296296	0.425532
SD	108	5	108	5	57	10	43	9	21.6	5.7	21.6	4.77778	0.59292	0.460177
SD	119	5	94	5	40	6	39	6	23.8	6.66667	18.8	6.5	0.370968	0.454545
SD	126	5	123	4	66	8	61	7	25.2	8.25	30.75	8.71429	0.564885	0.535433
SD	58	4	44	3	22	5	19	3	14.5	4.4	14.6667	6.33333	0.435484	0.468085
SD	49	3	57	3	16	3	17	4	16.3333	5.33333	19	4.25	0.365385	0.35
SD	61	5	58	5	18	3	21	4	12.2	6	11.6	5.25	0.318182	0.396825
SD	56	3	59	4	15	3	23	3	18.6667	5	14.75	7.66667	0.305085	0.412698
SD	160	5	152	5	50	7	36	8	32	7.14286	30.4	4.5	0.345455	0.280255
SD	133	4	127	4	27	4	35	5	33.25	6.75	31.75	7	0.226277	0.305344
SD	123	4	128	5	38	5	44	7	30.75	7.6	25.6	6.28571	0.338583	0.383459
SD	54	4	68	4	10	2	16	4	13.5	5	17	4	0.206897	0.277778
SD	52	3	56	3	15	3	24	5	17.3333	5	18.6667	4.8	0.327273	0.491525
SD	110	5	129	6	42	5	29	4	22	8.4	21.5	7.25	0.408696	0.244444
SD	108	5	88	5	42	6	34	6	21.6	7	17.6	5.66667	0.424779	0.430108
SD	75	3	96	4	17	3	29	4	25	5.66667	24	7.25	0.25641	0.33
SD	51	3	67	4	19	4	22	5	17	4.75	16.75	4.4	0.425926	0.380282
SD	68	4	74	5	18	4	27	6	17	4.5	14.8	4.5	0.305556	0.417722
SD	72	3	58	3	33	9	22	5	24	3.66667	19.3333	4.4	0.56	0.442623
SD	91	4	75	4	37	5	36	6	22.75	7.4	18.75	6	0.442105	0.531646
SD	74	3	63	2	30	10	21	8	24.6667	3	31.5	2.625	0.519481	0.446154
SD	61	4	69	4	14	3	23	6	15.25	4.66667	17.25	3.83333	0.261538	0.39726
SD	102	5	98	5	44	7	34	7	20.4	6.28571	19.6	4.85714	0.476636	0.398058
SD	154	4	160	4	47	5	39	6	38.5	9.4	40	6.5	0.329114	0.27439
SD	67	3	63	3	29	7	22	5	22.3333	4.14286	21	4.4	0.514286	0.409091
SD	56	3	60	4	19	4	33	6	18.6667	4.75	15	5.5	0.389831	0.609375
SD	176	6	143	6	67	8	70	9	29.3333	8.375	23.8333	7.77778	0.412088	0.530201
SD	46	3	57	4	15	3	26	5	15.3333	5	14.25	5.2	0.367347	0.508197
SD	127	5	128	5	39	6	38	5	25.4	6.5	25.6	7.6	0.340909	0.323308
SD	175	5	170	6	64	6	50	7	35	10.6667	28.3333	7.14286	0.388889	0.323864
SD	190	6	123	7	33	8	58	9	31.6667	4.125	17.5714	6.44444	0.209184	0.515385
SD	244	8	143	9	31	4	50	6	30.5	7.75	15.8889	8.33333	0.138889	0.368421
SD	121	19	113	18	44	5	68	7	6.36842	8.8	6.27778	9.71429	0.35	0.572519
SD	110	7	117	8	47	16	47	16	15.7143	2.9375	14.625	2.9375	0.538462	0.504
SD	104	4	102	4	52	11	61	15	26	4.72727	25.5	4.06667	0.583333	0.716981
SD	110	6	105	7	50	14	44	16	18.3333	3.57143	15	2.75	0.551724	0.535714
SD	135	6	111	6	67	21	67	17	22.5	3.19048	18.5	3.94118	0.624113	0.717949
SD	70	7	82	11	63	16	63	20	10	3.9375	7.45455	3.15	1.02597	0.892473
SD	162	7	123	6	64	16	60	15	23.1429	4	20.5	4	0.473373	0.581395
SD	221	10	165	14	58	13	63	17	22.1	4.46154	11.7857	3.70588	0.307359	0.446927
SD	109	10	111	7	67	17	63	17	10.9	3.94118	15.8571	3.70588	0.705882	0.677966
SD	98	7	128	6	108	20	108	53	14	5.4	21.3333	2.03774	1.21905	1.20149
SD	59	4	64	4	29	5	32	5	14.75	5.8	16	6.4	0.539683	0.544118
SD	66	4	100	6	37	3	38	4	16.5	12.3333	16.6667	9.5	0.571429	0.396226
Seizure+SD	35	2	42	4	17	5	17	8	17.5	3.4	10.5	2.125	0.594595	0.543478
Seizure+SD	171	5	180	6	35	3	42	3	34.2	11.6667	30	14	0.215909	0.241935
Seizure+SD	105	5	89	6	79	5	52	5	21	15.8	14.8333	10.4	0.763636	0.6
Seizure+SD	65	4	53	3	16	5	13	4	16.25	3.2	17.6667	3.25	0.304348	0.303571
Seizure+SD	59	4	52	3	17	4	14	3	14.75	4.25	17.3333	4.66667	0.333333	0.309091
Seizure+SD	50	3	59	4	25	6	19	4	16.6667	4.16667	14.75	4.75	0.584906	0.365079
Seizure+SD	139	6	135	6	48	3	79	3	23.1667	16	22.5	26.3333	0.351724	0.58156
Seizure+SD	88	94	102	108	35	38	54	56	0.93617	0.921053	0.944444	0.964286	0.401099	0.52381
Seizure+SD	61	5	50	3	16	2	19	4	12.2	8	16.6667	4.75	0.272727	0.433962
Seizure+SD	49	3	52	4	12	4	20	5	16.3333	3	13	4	0.307692	0.446429
Seizure+SD	119	5	117	5	39	2	24	2	23.8	19.5	23.4	12	0.330645	0.213115
Seizure+SD	261	6	125	8	18	1	19	1	43.5	18	15.625	19	0.071161	0.150376
Seizure+SD	169	7	121	7	24	8	22	8	24.1429	3	17.2857	2.75	0.181818	0.234375
Seizure+SD	835	50	978	60	639	60	563	60	16.7	10.65	16.3	9.38333	0.789831	0.600193
Seizure+SD	134	6	100	7	22	1	22	1	22.3333	22	14.2857	22	0.164286	0.214953
Seizure+SD	162	7	110	6	20	7	29	8	23.1429	2.85714	18.3333	3.625	0.159763	0.318966
Seizure+SD	100	6	80	5	49	6	37	5	16.6667	8.16667	16	7.4	0.518868	0.494118
Seizure+SD	171	9	111	9	67	6	45	6	19	11.1667	12.3333	7.5	0.405556	0.425
Seizure+SD	137	7	92	7	39	4	28	4	19.5714	9.75	13.1429	7	0.298611	0.323232
Seizure+SD	132	11	136	11	46	8	34	10	12	5.75	12.3636	3.4	0.377622	0.29932
Seizure+SD	196	9	133	8	31	6	60	7	21.7778	5.16667	16.625	8.57143	0.180488	0.475177
Seizure+SD	83	4	61	3	20	6	14	4	20.75	3.33333	20.3333	3.5	0.298851	0.28125
Seizure+SD	111	117	41	44	26	30	23	34	0.948718	0.866667	0.931818	0.676471	0.245614	0.670588
Seizure+SD	89	8	77	11	23	3	41	3	11.125	7.66667	7	13.6667	0.268041	0.5
Seizure+SD	69	4	103	4	14	4	18	6	17.25	3.5	25.75	3	0.246575	0.224299

## Sheet: Abbreviation
SD	spreading deoplarization
SZ	Seizure
SS	seizure+SD
PA	Posterior-anterior
AP	Anterior-posterior
